# Supplementary material for: Potential extinction cascades in a desert ecosystem: Linking food web interactions to community viability
Source: Ecol Evol. 2024 Feb 15;14(2):e10930. doi: 10.1002/ece3.10930 (PMC10867880; doi:10.1002/ece3.10930)
Supplement: Supplementary file 2 — Table S2 [file ECE3-14-e10930-s002.csv]

Table S2 List of individual predation links for the web, where source is the predator node and target is the prey node.
Source	Target	Type
Canis latrans	Lepus californicus	Directed
Canis latrans	Sylvilagus audubonii	Directed
Canis latrans	Dipodomys deserti	Directed
Canis latrans	Dipodomys merriami	Directed
Canis latrans	Dipodomys microps	Directed
Canis latrans	Chaetodipus penicillatus	Directed
Canis latrans	Chaetodipus formosus	Directed
Canis latrans	Xerospermophilus tereticaudus	Directed
Canis latrans	Xerospermophilus mohavensis	Directed
Canis latrans	Ammospermophilus leucurus	Directed
Canis latrans	Thomomys bottae	Directed
Canis latrans	Ovis canadensis	Directed
Canis latrans	Urocyon cinereoargenteus	Directed
Canis latrans	Antilocapra americana	Directed
Ammospermophilus leucurus	Uta stansburiana	Directed
Ammospermophilus leucurus	Aspidoscelis tigris	Directed
Ammospermophilus leucurus	Callisaurus draconoides	Directed
Ammospermophilus leucurus	Phrynosoma platyrhinos	Directed
Ammospermophilus leucurus	Ammospermophilus leucurus	Directed
Ammospermophilus leucurus	Xerospermophilus tereticaudus	Directed
Ammospermophilus leucurus	Dipodomys merriami	Directed
Vulpes macrotis	Sylvilagus audubonii	Directed
Vulpes macrotis	Lepus californicus	Directed
Bassariscus astutus	Campylorhynchus brunneicapillus	Directed
Bassariscus astutus	Colaptes auratus	Directed
Bassariscus astutus	Junco hyemalis	Directed
Bassariscus astutus	Otospermophilus variegatus	Directed
Lynx rufus	Lepus californicus	Directed
Lynx rufus	Sylvilagus audubonii	Directed
Lynx rufus	Otospermophilus variegatus	Directed
Lynx rufus	Thomomys bottae	Directed
Lynx rufus	Callipepla gambelii	Directed
Lynx rufus	Urocyon cinereoargenteus	Directed
Puma concolor	Equus asinus	Directed
Puma concolor	Ovis canadensis	Directed
Puma concolor	Equus caballus	Directed
Puma concolor	Odocoileus hemionus	Directed
Puma concolor	Canis latrans	Directed
Puma concolor	Lynx rufus	Directed
Puma concolor	Urocyon cinereoargenteus	Directed
Puma concolor	Taxidea taxus	Directed
Taxidea taxus	Athene cunicularia	Directed
Antrozous pallidus	Cophosaurus texanus	Directed
Bubo virginianus	Urocyon cinereoargenteus	Directed
Aquila chrysaetos	Urocyon cinereoargenteus	Directed
Tamias panamintinus	Sceloporus occidentalis	Directed
Canis latrans	Solanales	Directed
Ammospermophilus leucurus	Ephedrales	Directed
Ammospermophilus leucurus	Asparagales	Directed
Ammospermophilus leucurus	Caryophyllales	Directed
Ammospermophilus leucurus	Fabales	Directed
Ammospermophilus leucurus	Rosales	Directed
Ammospermophilus leucurus	Pinales	Directed
Ammospermophilus leucurus	Poales	Directed
Ammospermophilus leucurus	Solanales	Directed
Ammospermophilus leucurus	Boraginales	Directed
Ammospermophilus leucurus	Myrtales	Directed
Ammospermophilus leucurus	Geraniales	Directed
Ammospermophilus leucurus	Asterales	Directed
Ammospermophilus leucurus	Brassicales	Directed
Ammospermophilus leucurus	Malpighiales	Directed
Antilocapra americana	Rosales	Directed
Antilocapra americana	Asterales	Directed
Antilocapra americana	Ephedrales	Directed
Antilocapra americana	Pinales	Directed
Antilocapra americana	Caryophyllales	Directed
Antilocapra americana	Malvales	Directed
Antilocapra americana	Myrtales	Directed
Antilocapra americana	Malpighiales	Directed
Antilocapra americana	Lamiales	Directed
Antilocapra americana	Boraginales	Directed
Sylvilagus audubonii	Poales	Directed
Sylvilagus audubonii	Fabales	Directed
Sylvilagus audubonii	Lamiales	Directed
Sylvilagus audubonii	Caryophyllales	Directed
Sylvilagus audubonii	Boraginales	Directed
Sylvilagus audubonii	Geraniales	Directed
Sylvilagus audubonii	Malvales	Directed
Sylvilagus audubonii	Asterales	Directed
Sylvilagus audubonii	Asparagales	Directed
Sylvilagus audubonii	Solanales	Directed
Sylvilagus audubonii	Rosales	Directed
Sylvilagus audubonii	Brassicales	Directed
Sylvilagus audubonii	Crossosomatales	Directed
Bassariscus astutus	Pinales	Directed
Bassariscus astutus	Caryophyllales	Directed
Bassariscus astutus	Fagales	Directed
Dipodomys merriami	Caryophyllales	Directed
Dipodomys merriami	Asterales	Directed
Dipodomys merriami	Poales	Directed
Dipodomys merriami	Fabales	Directed
Dipodomys merriami	Malpighiales	Directed
Dipodomys merriami	Boraginales	Directed
Dipodomys merriami	Geraniales	Directed
Dipodomys merriami	Ericales	Directed
Dipodomys merriami	Zygophyllales	Directed
Dipodomys merriami	Myrtales	Directed
Dipodomys merriami	Brassicales	Directed
Dipodomys merriami	Ephedrales	Directed
Dipodomys merriami	Solanales	Directed
Dipodomys merriami	Lamiales	Directed
Dipodomys merriami	Asparagales	Directed
Lepus californicus	Poales	Directed
Lepus californicus	Caryophyllales	Directed
Lepus californicus	Zygophyllales	Directed
Lepus californicus	Rosales	Directed
Lepus californicus	Ephedrales	Directed
Lepus californicus	Malvales	Directed
Lepus californicus	Solanales	Directed
Xerospermophilus mohavensis	Fabales	Directed
Xerospermophilus mohavensis	Caryophyllales	Directed
Xerospermophilus mohavensis	Poales	Directed
Xerospermophilus mohavensis	Malvales	Directed
Xerospermophilus mohavensis	Zygophyllales	Directed
Xerospermophilus mohavensis	Ericales	Directed
Xerospermophilus mohavensis	Solanales	Directed
Xerospermophilus mohavensis	Boraginales	Directed
Xerospermophilus mohavensis	Asterales	Directed
Xerospermophilus mohavensis	Asparagales	Directed
Ovis canadensis	Lamiales	Directed
Ovis canadensis	Poales	Directed
Ovis canadensis	Zygophyllales	Directed
Ovis canadensis	Fabales	Directed
Ovis canadensis	Malvales	Directed
Ovis canadensis	Caryophyllales	Directed
Ovis canadensis	Ephedrales	Directed
Ovis canadensis	Gentianales	Directed
Ovis canadensis	Polypodiales	Directed
Ovis canadensis	Asterales	Directed
Ovis canadensis	Boraginales	Directed
Ovis canadensis	Solanales	Directed
Ovis canadensis	Malpighiales	Directed
Ovis canadensis	Ericales	Directed
Peromyscus truei	Poales	Directed
Peromyscus truei	Asparagales	Directed
Peromyscus truei	Asterales	Directed
Peromyscus truei	Fabales	Directed
Peromyscus truei	Caryophyllales	Directed
Peromyscus truei	Brassicales	Directed
Peromyscus truei	Malpighiales	Directed
Peromyscus truei	Rosales	Directed
Peromyscus truei	Ericales	Directed
Peromyscus truei	Pinales	Directed
Peromyscus truei	Myrtales	Directed
Peromyscus truei	Fagales	Directed
Peromyscus truei	Sapindales	Directed
Neotoma lepida	Asparagales	Directed
Neotoma lepida	Caryophyllales	Directed
Neotoma lepida	Zygophyllales	Directed
Chaetodipus formosus	Poales	Directed
Chaetodipus formosus	Asterales	Directed
Chaetodipus formosus	Fabales	Directed
Chaetodipus formosus	Ephedrales	Directed
Chaetodipus formosus	Geraniales	Directed
Chaetodipus formosus	Myrtales	Directed
Chaetodipus formosus	Boraginales	Directed
Chaetodipus formosus	Lamiales	Directed
Chaetodipus formosus	Malvales	Directed
Thomomys bottae	Poales	Directed
Thomomys bottae	Caryophyllales	Directed
Thomomys bottae	Rosales	Directed
Thomomys bottae	Boraginales	Directed
Thomomys bottae	Ranunculales	Directed
Thomomys bottae	Asterales	Directed
Thomomys bottae	Pinales	Directed
Odocoileus hemionus	Fabales	Directed
Odocoileus hemionus	Asterales	Directed
Odocoileus hemionus	Caryophyllales	Directed
Odocoileus hemionus	Boraginales	Directed
Odocoileus hemionus	Brassicales	Directed
Odocoileus hemionus	Ephedrales	Directed
Odocoileus hemionus	Ericales	Directed
Odocoileus hemionus	Zygophyllales	Directed
Odocoileus hemionus	Malvales	Directed
Odocoileus hemionus	Lamiales	Directed
Odocoileus hemionus	Sapindales	Directed
Odocoileus hemionus	Rosales	Directed
Odocoileus hemionus	Malpighiales	Directed
Odocoileus hemionus	Solanales	Directed
Odocoileus hemionus	Santalales	Directed
Odocoileus hemionus	Gentianales	Directed
Odocoileus hemionus	Commelinales	Directed
Odocoileus hemionus	Poales	Directed
Odocoileus hemionus	Ranunculales	Directed
Equus asinus	Fabales	Directed
Equus asinus	Asterales	Directed
Equus asinus	Caryophyllales	Directed
Equus asinus	Boraginales	Directed
Equus asinus	Brassicales	Directed
Equus asinus	Ephedrales	Directed
Equus asinus	Geraniales	Directed
Equus asinus	Zygophyllales	Directed
Equus asinus	Malvales	Directed
Equus asinus	Lamiales	Directed
Equus asinus	Poales	Directed
Equus asinus	Rosales	Directed
Notiosorex crawfordi	Malvales	Directed
Urocyon cinereoargenteus	Ericales	Directed
Urocyon cinereoargenteus	Ranunculales	Directed
Urocyon cinereoargenteus	Pinales	Directed
Urocyon cinereoargenteus	Rosales	Directed
Urocyon cinereoargenteus	Solanales	Directed
Urocyon cinereoargenteus	Fabales	Directed
Urocyon cinereoargenteus	Caryophyllales	Directed
Urocyon cinereoargenteus	Vitales	Directed
Urocyon cinereoargenteus	Asparagales	Directed
Neotoma lepida	Fabales	Directed
Neotoma lepida	Fagales	Directed
Neotoma lepida	Lamiales	Directed
Neotoma lepida	Pinales	Directed
Neotoma lepida	Ephedrales	Directed
Neotoma lepida	Brassicales	Directed
Neotoma lepida	Asterales	Directed
Neotoma lepida	Malvales	Directed
Neotoma lepida	Apiales	Directed
Dipodomys deserti	Caryophyllales	Directed
Dipodomys deserti	Asterales	Directed
Dipodomys deserti	Poales	Directed
Dipodomys deserti	Fabales	Directed
Dipodomys deserti	Malpighiales	Directed
Dipodomys deserti	Boraginales	Directed
Dipodomys deserti	Geraniales	Directed
Dipodomys deserti	Ericales	Directed
Dipodomys deserti	Zygophyllales	Directed
Dipodomys deserti	Myrtales	Directed
Dipodomys deserti	Brassicales	Directed
Dipodomys deserti	Ephedrales	Directed
Dipodomys deserti	Solanales	Directed
Dipodomys deserti	Lamiales	Directed
Dipodomys deserti	Asparagales	Directed
Dipodomys microps	Caryophyllales	Directed
Dipodomys microps	Asterales	Directed
Dipodomys microps	Poales	Directed
Dipodomys microps	Fabales	Directed
Dipodomys microps	Malpighiales	Directed
Dipodomys microps	Boraginales	Directed
Dipodomys microps	Geraniales	Directed
Dipodomys microps	Ericales	Directed
Dipodomys microps	Zygophyllales	Directed
Dipodomys microps	Myrtales	Directed
Dipodomys microps	Brassicales	Directed
Dipodomys microps	Ephedrales	Directed
Dipodomys microps	Solanales	Directed
Dipodomys microps	Lamiales	Directed
Dipodomys microps	Asparagales	Directed
Equus caballus	Poales	Directed
Equus caballus	Asterales	Directed
Equus caballus	Caryophyllales	Directed
Equus caballus	Malvales	Directed
Equus caballus	Dipsacales	Directed
Chaetodipus penicillatus	Fabales	Directed
Chaetodipus penicillatus	Zygophyllales	Directed
Chaetodipus penicillatus	Rosales	Directed
Chaetodipus penicillatus	Geraniales	Directed
Chaetodipus penicillatus	Caryophyllales	Directed
Chaetodipus penicillatus	Poales	Directed
Chaetodipus penicillatus	Malpighiales	Directed
Chaetodipus penicillatus	Malvales	Directed
Chaetodipus spinatus	Fabales	Directed
Chaetodipus spinatus	Zygophyllales	Directed
Chaetodipus spinatus	Rosales	Directed
Chaetodipus spinatus	Geraniales	Directed
Chaetodipus spinatus	Caryophyllales	Directed
Chaetodipus spinatus	Poales	Directed
Chaetodipus spinatus	Malpighiales	Directed
Chaetodipus spinatus	Malvales	Directed
Tamias panamintinus	Fagales	Directed
Tamias panamintinus	Saxifragales	Directed
Tamias panamintinus	Proteales	Directed
Tamias panamintinus	Rosales	Directed
Tamias panamintinus	Lamiales	Directed
Tamias panamintinus	Ericales	Directed
Tamias panamintinus	Dipsacales	Directed
Tamias panamintinus	Caryophyllales	Directed
Tamias panamintinus	Gentianales	Directed
Tamias panamintinus	Poales	Directed
Tamias panamintinus	Geraniales	Directed
Tamias panamintinus	Pinales	Directed
Otospermophilus variegatus	Sapindales	Directed
Otospermophilus variegatus	Poales	Directed
Otospermophilus variegatus	Asterales	Directed
Otospermophilus variegatus	Saxifragales	Directed
Otospermophilus variegatus	Fagales	Directed
Otospermophilus variegatus	Caryophyllales	Directed
Otospermophilus variegatus	Rosales	Directed
Otospermophilus variegatus	Ephedrales	Directed
Otospermophilus variegatus	Malpighiales	Directed
Otospermophilus variegatus	Boraginales	Directed
Otospermophilus variegatus	Fabales	Directed
Otospermophilus variegatus	Asparagales	Directed
Otospermophilus variegatus	Pinales	Directed
Peromyscus eremicus	Poales	Directed
Peromyscus eremicus	Asparagales	Directed
Peromyscus eremicus	Asterales	Directed
Peromyscus eremicus	Fabales	Directed
Peromyscus eremicus	Caryophyllales	Directed
Peromyscus eremicus	Brassicales	Directed
Peromyscus eremicus	Malpighiales	Directed
Peromyscus eremicus	Rosales	Directed
Peromyscus eremicus	Ericales	Directed
Peromyscus eremicus	Pinales	Directed
Peromyscus eremicus	Myrtales	Directed
Peromyscus eremicus	Fagales	Directed
Peromyscus eremicus	Sapindales	Directed
Peromyscus maniculatus	Poales	Directed
Peromyscus maniculatus	Asparagales	Directed
Peromyscus maniculatus	Asterales	Directed
Peromyscus maniculatus	Fabales	Directed
Peromyscus maniculatus	Caryophyllales	Directed
Peromyscus maniculatus	Brassicales	Directed
Peromyscus maniculatus	Malpighiales	Directed
Peromyscus maniculatus	Rosales	Directed
Peromyscus maniculatus	Ericales	Directed
Peromyscus maniculatus	Pinales	Directed
Peromyscus maniculatus	Myrtales	Directed
Peromyscus maniculatus	Fagales	Directed
Peromyscus maniculatus	Sapindales	Directed
Xerospermophilus tereticaudus	Fabales	Directed
Xerospermophilus tereticaudus	Zygophyllales	Directed
Xerospermophilus tereticaudus	Asterales	Directed
Xerospermophilus tereticaudus	Malvales	Directed
Xerospermophilus tereticaudus	Poales	Directed
Spilogale gracilis	Ericales	Directed
Mephitis mephitis	Ericales	Directed
Canis latrans	Coleoptera	Directed
Canis latrans	Orthoptera	Directed
Canis latrans	Dermaptera	Directed
Canis latrans	Scorpiones	Directed
Canis latrans	Hymenoptera	Directed
Ammospermophilus leucurus	Coleoptera	Directed
Ammospermophilus leucurus	Orthoptera	Directed
Ammospermophilus leucurus	Hymenoptera	Directed
Vulpes macrotis	Orthoptera	Directed
Bassariscus astutus	Hymenoptera	Directed
Bassariscus astutus	Araneae	Directed
Bassariscus astutus	Opiliones	Directed
Bassariscus astutus	Solifugae	Directed
Bassariscus astutus	Uropygi	Directed
Bassariscus astutus	Chilopoda	Directed
Bassariscus astutus	Diplopoda	Directed
Bassariscus astutus	Coleoptera	Directed
Bassariscus astutus	Hemiptera	Directed
Bassariscus astutus	Lepidoptera	Directed
Bassariscus astutus	Mantodea	Directed
Bassariscus astutus	Orthoptera	Directed
Bassariscus astutus	Siphonaptera	Directed
Lepus californicus	Lepidoptera	Directed
Peromyscus truei	Coleoptera	Directed
Peromyscus truei	Orthoptera	Directed
Antrozous pallidus	Hemiptera	Directed
Antrozous pallidus	Orthoptera	Directed
Antrozous pallidus	Hymenoptera	Directed
Antrozous pallidus	Blattodea	Directed
Antrozous pallidus	Coleoptera	Directed
Antrozous pallidus	Scorpiones	Directed
Antrozous pallidus	Chilopoda	Directed
Antrozous pallidus	Diptera	Directed
Antrozous pallidus	Phasmida	Directed
Antrozous pallidus	Solifugae	Directed
Antrozous pallidus	Lepidoptera	Directed
Antrozous pallidus	Araneae	Directed
Notiosorex crawfordi	Coleoptera	Directed
Notiosorex crawfordi	Orthoptera	Directed
Notiosorex crawfordi	Araneae	Directed
Notiosorex crawfordi	Chilopoda	Directed
Notiosorex crawfordi	Dermaptera	Directed
Notiosorex crawfordi	Diplopoda	Directed
Notiosorex crawfordi	Hymenoptera	Directed
Notiosorex crawfordi	Hemiptera	Directed
Notiosorex crawfordi	Lepidoptera	Directed
Notiosorex crawfordi	Scorpiones	Directed
Notiosorex crawfordi	Solifugae	Directed
Parastrellus hesperus	Diptera	Directed
Parastrellus hesperus	Lepidoptera	Directed
Parastrellus hesperus	Hemiptera	Directed
Parastrellus hesperus	Coleoptera	Directed
Parastrellus hesperus	Hymenoptera	Directed
Parastrellus hesperus	Ephemeroptera	Directed
Parastrellus hesperus	Neuroptera	Directed
Parastrellus hesperus	Orthoptera	Directed
Parastrellus hesperus	Trichoptera	Directed
Parastrellus hesperus	Diplopoda	Directed
Corynorhinus townsendii	Diptera	Directed
Corynorhinus townsendii	Lepidoptera	Directed
Corynorhinus townsendii	Hemiptera	Directed
Corynorhinus townsendii	Coleoptera	Directed
Corynorhinus townsendii	Hymenoptera	Directed
Corynorhinus townsendii	Ephemeroptera	Directed
Corynorhinus townsendii	Collembola	Directed
Aeorestes cinereus	Diptera	Directed
Aeorestes cinereus	Lepidoptera	Directed
Aeorestes cinereus	Hymenoptera	Directed
Myotis ciliolabrum	Diptera	Directed
Myotis ciliolabrum	Lepidoptera	Directed
Myotis ciliolabrum	Hemiptera	Directed
Myotis ciliolabrum	Coleoptera	Directed
Myotis ciliolabrum	Hymenoptera	Directed
Myotis ciliolabrum	Ephemeroptera	Directed
Myotis ciliolabrum	Collembola	Directed
Myotis ciliolabrum	Odonata	Directed
Euderma maculatum	Diptera	Directed
Euderma maculatum	Hemiptera	Directed
Urocyon cinereoargenteus	Orthoptera	Directed
Urocyon cinereoargenteus	Coleoptera	Directed
Urocyon cinereoargenteus	Lepidoptera	Directed
Urocyon cinereoargenteus	Hymenoptera	Directed
Equus caballus	Coleoptera	Directed
Chaetodipus penicillatus	Hymenoptera	Directed
Chaetodipus penicillatus	Coleoptera	Directed
Chaetodipus penicillatus	Lepidoptera	Directed
Chaetodipus spinatus	Hymenoptera	Directed
Chaetodipus spinatus	Coleoptera	Directed
Chaetodipus spinatus	Lepidoptera	Directed
Tamias panamintinus	Diptera	Directed
Tamias panamintinus	Lepidoptera	Directed
Tamias panamintinus	Coleoptera	Directed
Tamias panamintinus	Hymenoptera	Directed
Otospermophilus variegatus	Hymenoptera	Directed
Otospermophilus variegatus	Orthoptera	Directed
Otospermophilus variegatus	Coleoptera	Directed
Peromyscus eremicus	Coleoptera	Directed
Peromyscus eremicus	Orthoptera	Directed
Peromyscus maniculatus	Coleoptera	Directed
Peromyscus maniculatus	Orthoptera	Directed
Lasionycteris noctivagans	Diptera	Directed
Lasionycteris noctivagans	Lepidoptera	Directed
Lasionycteris noctivagans	Hemiptera	Directed
Lasionycteris noctivagans	Coleoptera	Directed
Lasionycteris noctivagans	Hymenoptera	Directed
Lasionycteris noctivagans	Ephemeroptera	Directed
Lasionycteris noctivagans	Neuroptera	Directed
Lasionycteris noctivagans	Orthoptera	Directed
Lasionycteris noctivagans	Trichoptera	Directed
Lasionycteris noctivagans	Diplopoda	Directed
Macrotus californicus	Diptera	Directed
Macrotus californicus	Lepidoptera	Directed
Macrotus californicus	Hemiptera	Directed
Macrotus californicus	Coleoptera	Directed
Macrotus californicus	Hymenoptera	Directed
Macrotus californicus	Ephemeroptera	Directed
Macrotus californicus	Neuroptera	Directed
Macrotus californicus	Orthoptera	Directed
Macrotus californicus	Trichoptera	Directed
Macrotus californicus	Diplopoda	Directed
Myotis californicus	Diptera	Directed
Myotis californicus	Lepidoptera	Directed
Myotis californicus	Hemiptera	Directed
Myotis californicus	Coleoptera	Directed
Myotis californicus	Hymenoptera	Directed
Myotis californicus	Ephemeroptera	Directed
Myotis californicus	Neuroptera	Directed
Myotis californicus	Orthoptera	Directed
Myotis californicus	Trichoptera	Directed
Myotis californicus	Diplopoda	Directed
Tadarida brasiliensis	Diptera	Directed
Tadarida brasiliensis	Lepidoptera	Directed
Tadarida brasiliensis	Hemiptera	Directed
Tadarida brasiliensis	Coleoptera	Directed
Tadarida brasiliensis	Hymenoptera	Directed
Tadarida brasiliensis	Ephemeroptera	Directed
Tadarida brasiliensis	Neuroptera	Directed
Tadarida brasiliensis	Orthoptera	Directed
Tadarida brasiliensis	Trichoptera	Directed
Tadarida brasiliensis	Diplopoda	Directed
Xerospermophilus tereticaudus	Hymenoptera	Directed
Xerospermophilus tereticaudus	Orthoptera	Directed
Spilogale gracilis	Orthoptera	Directed
Spilogale gracilis	Coleoptera	Directed
Spilogale gracilis	Lepidoptera	Directed
Spilogale gracilis	Chilopoda	Directed
Mephitis mephitis	Orthoptera	Directed
Mephitis mephitis	Coleoptera	Directed
Mephitis mephitis	Lepidoptera	Directed
Mephitis mephitis	Chilopoda	Directed
Canis latrans	Chaetodipus spinatus	Directed
Canis latrans	Crotalus stephensi	Directed
Canis latrans	Crotalus scutulatus	Directed
Canis latrans	Crotalus atrox	Directed
Canis latrans	Crotalus molossus	Directed
Canis latrans	Crotalus pyrrhus	Directed
Canis latrans	Crotalus cerastes	Directed
Canis latrans	Otospermophilus variegatus	Directed
Ammospermophilus leucurus	Peromyscus eremicus	Directed
Ammospermophilus leucurus	Peromyscus maniculatus	Directed
Ammospermophilus leucurus	Peromyscus truei	Directed
Vulpes macrotis	Peromyscus eremicus	Directed
Vulpes macrotis	Peromyscus maniculatus	Directed
Vulpes macrotis	Peromyscus truei	Directed
Vulpes macrotis	Dipodomys deserti	Directed
Vulpes macrotis	Dipodomys merriami	Directed
Vulpes macrotis	Dipodomys microps	Directed
Bassariscus astutus	Dipodomys deserti	Directed
Bassariscus astutus	Dipodomys merriami	Directed
Bassariscus astutus	Dipodomys microps	Directed
Bassariscus astutus	Chaetodipus formosus	Directed
Bassariscus astutus	Chaetodipus penicillatus	Directed
Bassariscus astutus	Chaetodipus spinatus	Directed
Bassariscus astutus	Peromyscus eremicus	Directed
Bassariscus astutus	Peromyscus maniculatus	Directed
Bassariscus astutus	Peromyscus truei	Directed
Lynx rufus	Ammospermophilus leucurus	Directed
Lynx rufus	Chaetodipus formosus	Directed
Lynx rufus	Chaetodipus penicillatus	Directed
Lynx rufus	Chaetodipus spinatus	Directed
Lynx rufus	Dipodomys deserti	Directed
Lynx rufus	Dipodomys merriami	Directed
Lynx rufus	Dipodomys microps	Directed
Lynx rufus	Peromyscus eremicus	Directed
Lynx rufus	Peromyscus maniculatus	Directed
Lynx rufus	Peromyscus truei	Directed
Lynx rufus	Zenaida macroura	Directed
Lynx rufus	Zenaida asiatica	Directed
Taxidea taxus	Dipodomys deserti	Directed
Taxidea taxus	Dipodomys merriami	Directed
Taxidea taxus	Dipodomys microps	Directed
Taxidea taxus	Peromyscus eremicus	Directed
Taxidea taxus	Peromyscus maniculatus	Directed
Taxidea taxus	Peromyscus truei	Directed
Taxidea taxus	Crotalus stephensi	Directed
Taxidea taxus	Crotalus scutulatus	Directed
Taxidea taxus	Crotalus atrox	Directed
Taxidea taxus	Crotalus molossus	Directed
Taxidea taxus	Crotalus pyrrhus	Directed
Taxidea taxus	Crotalus cerastes	Directed
Urocyon cinereoargenteus	Peromyscus eremicus	Directed
Urocyon cinereoargenteus	Peromyscus maniculatus	Directed
Urocyon cinereoargenteus	Peromyscus truei	Directed
Spilogale gracilis	Peromyscus eremicus	Directed
Spilogale gracilis	Peromyscus maniculatus	Directed
Spilogale gracilis	Peromyscus truei	Directed
Mephitis mephitis	Peromyscus eremicus	Directed
Mephitis mephitis	Peromyscus maniculatus	Directed
Mephitis mephitis	Peromyscus truei	Directed
Puma concolor	Ammospermophilus leucurus	Directed
Puma concolor	Tamias panamintinus	Directed
Puma concolor	Otospermophilus variegatus	Directed
Puma concolor	Xerospermophilus mohavensis	Directed
Puma concolor	Xerospermophilus tereticaudus	Directed
Taxidea taxus	Thomomys bottae	Directed
Puma concolor	Lepus californicus	Directed
Puma concolor	Sylvilagus audubonii	Directed
Urocyon cinereoargenteus	Lepus californicus	Directed
Urocyon cinereoargenteus	Sylvilagus audubonii	Directed
Masticophis flagellum	Dipsosaurus dorsalis	Directed
Urocyon cinereoargenteus	Dipsosaurus dorsalis	Directed
Vulpes macrotis	Dipsosaurus dorsalis	Directed
Crotalus atrox	Crotaphytus collaris	Directed
Crotalus atrox	Cophosaurus texanus	Directed
Crotalus atrox	Phrynosoma platyrhinos	Directed
Crotalus atrox	Sceloporus magister	Directed
Crotalus atrox	Uta stansburiana	Directed
Crotalus atrox	Crotalus atrox	Directed
Crotalus atrox	Athene cunicularia	Directed
Crotalus atrox	Mimus polyglottos	Directed
Crotalus atrox	Eremophila alpestris	Directed
Crotalus atrox	Amphispiza bilineata	Directed
Crotalus atrox	Melospiza melodia	Directed
Geococcyx californianus	Crotalus atrox	Directed
Meleagris gallopavo	Crotalus atrox	Directed
Masticophis flagellum	Crotalus atrox	Directed
Masticophis taeniatus	Crotalus atrox	Directed
Buteo jamaicensis	Crotalus atrox	Directed
Lynx rufus	Crotalus atrox	Directed
Crotalus atrox	Sturnella neglecta	Directed
Geococcyx californianus	Phrynosoma platyrhinos	Directed
Geococcyx californianus	Sauromalus ater	Directed
Falco sparverius	Sauromalus ater	Directed
Canis latrans	Sauromalus ater	Directed
Arizona elegans	Callisaurus draconoides	Directed
Arizona elegans	Dipsosaurus dorsalis	Directed
Arizona elegans	Uta stansburiana	Directed
Pituophis catenifer	Zenaida macroura	Directed
Pituophis catenifer	Callipepla californica	Directed
Pituophis catenifer	Callipepla gambelii	Directed
Pituophis catenifer	Psaltriparus minimus	Directed
Pituophis catenifer	Eremophila alpestris	Directed
Pituophis catenifer	Cyanocitta stelleri	Directed
Pituophis catenifer	Junco hyemalis	Directed
Pituophis catenifer	Melozone crissalis	Directed
Pituophis catenifer	Hirundo rustica	Directed
Pituophis catenifer	Petrochelidon pyrrhonota	Directed
Pituophis catenifer	Stelgidopteryx serripennis	Directed
Pituophis catenifer	Euphagus cyanocephalus	Directed
Pituophis catenifer	Sturnus vulgaris	Directed
Pituophis catenifer	Troglodytes aedon	Directed
Pituophis catenifer	Sialia currucoides	Directed
Pituophis catenifer	Sialia mexicana	Directed
Pituophis catenifer	Turdus migratorius	Directed
Pituophis catenifer	Myiarchus cinerascens	Directed
Pituophis catenifer	Colaptes auratus	Directed
Pituophis catenifer	Gambelia wislizenii	Directed
Pituophis catenifer	Uta stansburiana	Directed
Pituophis catenifer	Pituophis catenifer	Directed
Lampropeltis californiae	Heloderma suspectum	Directed
Lampropeltis californiae	Dipsosaurus dorsalis	Directed
Lampropeltis californiae	Uta stansburiana	Directed
Lampropeltis californiae	Xantusia vigilis	Directed
Lampropeltis californiae	Rhinocheilus lecontei	Directed
Lampropeltis californiae	Pituophis catenifer	Directed
Lampropeltis californiae	Arizona elegans	Directed
Lampropeltis californiae	Lampropeltis californiae	Directed
Lampropeltis californiae	Trimorphodon lyrophanes	Directed
Lampropeltis californiae	Phyllorhynchus decurtatus	Directed
Lampropeltis californiae	Sonora occipitalis	Directed
Lampropeltis californiae	Crotalus cerastes	Directed
Lampropeltis californiae	Crotalus atrox	Directed
Lampropeltis californiae	Crotalus scutulatus	Directed
Lampropeltis californiae	Callipepla californica	Directed
Lampropeltis californiae	Zenaida macroura	Directed
Lampropeltis californiae	Empidonax traillii	Directed
Lampropeltis californiae	Sialia mexicana	Directed
Lampropeltis californiae	Vireo bellii	Directed
Lampropeltis californiae	Vermivora celata	Directed
Lampropeltis californiae	Aimophila ruficeps	Directed
Lampropeltis californiae	Melozone crissalis	Directed
Lampropeltis californiae	Pipilo maculatus	Directed
Lampropeltis californiae	Junco hyemalis	Directed
Lampropeltis californiae	Molothrus ater	Directed
Lampropeltis californiae	Chondestes grammacus	Directed
Buteo jamaicensis	Pituophis catenifer	Directed
Vulpes macrotis	Pituophis catenifer	Directed
Canis latrans	Pituophis catenifer	Directed
Crotalus scutulatus	Aspidoscelis tigris	Directed
Crotalus scutulatus	Cophosaurus texanus	Directed
Crotalus scutulatus	Phrynosoma platyrhinos	Directed
Crotalus scutulatus	Uta stansburiana	Directed
Crotalus scutulatus	Phyllorhynchus decurtatus	Directed
Crotalus molossus	Antrozous pallidus	Directed
Crotalus molossus	Sialia mexicana	Directed
Crotalus molossus	Heloderma suspectum	Directed
Masticophis flagellum	Crotalus molossus	Directed
Masticophis taeniatus	Crotalus molossus	Directed
Geococcyx californianus	Crotalus molossus	Directed
Lynx rufus	Crotalus molossus	Directed
Crotalus stephensi	Callisaurus draconoides	Directed
Crotalus stephensi	Aspidoscelis tigris	Directed
Crotalus stephensi	Phrynosoma platyrhinos	Directed
Crotalus stephensi	Ammospermophilus leucurus	Directed
Crotalus stephensi	Crotalus stephensi	Directed
Crotalus pyrrhus	Sylvilagus audubonii	Directed
Crotalus pyrrhus	Callisaurus draconoides	Directed
Crotalus pyrrhus	Aspidoscelis tigris	Directed
Crotalus pyrrhus	Sauromalus ater	Directed
Crotalus pyrrhus	Uta stansburiana	Directed
Lampropeltis californiae	Crotalus pyrrhus	Directed
Urocyon cinereoargenteus	Crotalus pyrrhus	Directed
Lynx rufus	Crotalus pyrrhus	Directed
Crotalus cerastes	Uta stansburiana	Directed
Crotalus cerastes	Callisaurus draconoides	Directed
Crotalus cerastes	Coleonyx variegatus	Directed
Crotalus cerastes	Dipsosaurus dorsalis	Directed
Crotalus cerastes	Gambelia wislizenii	Directed
Crotalus cerastes	Urosaurus graciosus	Directed
Crotalus cerastes	Arizona elegans	Directed
Crotalus cerastes	Sonora occipitalis	Directed
Crotalus cerastes	Crotalus cerastes	Directed
Crotalus cerastes	Masticophis flagellum	Directed
Crotalus cerastes	Sceloporus magister	Directed
Crotalus cerastes	Sonora semiannulata	Directed
Crotalus cerastes	Amphispiza bilineata	Directed
Crotalus cerastes	Chondestes grammacus	Directed
Crotalus cerastes	Passer domesticus	Directed
Crotalus cerastes	Campylorhynchus brunneicapillus	Directed
Crotalus cerastes	Setophaga petechia	Directed
Masticophis flagellum	Crotalus cerastes	Directed
Lichanura orcutti	Crotalus cerastes	Directed
Accipiter cooperii	Crotalus cerastes	Directed
Heloderma suspectum	Callipepla gambelii	Directed
Heloderma suspectum	Zenaida macroura	Directed
Heloderma suspectum	Sylvilagus audubonii	Directed
Heloderma suspectum	Ammospermophilus leucurus	Directed
Heloderma suspectum	Dipodomys merriami	Directed
Heloderma suspectum	Aspidoscelis tigris	Directed
Heloderma suspectum	Toxostoma curvirostre	Directed
Aquila chrysaetos	Heloderma suspectum	Directed
Buteo jamaicensis	Heloderma suspectum	Directed
Cathartes aura	Heloderma suspectum	Directed
Bubo virginianus	Heloderma suspectum	Directed
Canis latrans	Heloderma suspectum	Directed
Urocyon cinereoargenteus	Heloderma suspectum	Directed
Vulpes macrotis	Heloderma suspectum	Directed
Lynx rufus	Heloderma suspectum	Directed
Puma concolor	Heloderma suspectum	Directed
Phyllorhynchus decurtatus	Coleonyx variegatus	Directed
Phyllorhynchus decurtatus	Callisaurus draconoides	Directed
Gambelia wislizenii	Aspidoscelis tigris	Directed
Xantusia vigilis	Xantusia vigilis	Directed
Lichanura orcutti	Passer domesticus	Directed
Masticophis flagellum	Sonora occipitalis	Directed
Canis latrans	Sonora occipitalis	Directed
Lanius ludovicianus	Sonora occipitalis	Directed
Trimorphodon lyrophanes	Aspidoscelis tigris	Directed
Masticophis taeniatus	Crotalus scutulatus	Directed
Masticophis taeniatus	Salvadora hexalepis	Directed
Masticophis taeniatus	Sonora semiannulata	Directed
Masticophis taeniatus	Tadarida brasiliensis	Directed
Masticophis lateralis	Aspidoscelis tigris	Directed
Masticophis lateralis	Crotalus scutulatus	Directed
Masticophis flagellum	Aspidoscelis tigris	Directed
Masticophis flagellum	Uta stansburiana	Directed
Masticophis flagellum	Cophosaurus texanus	Directed
Masticophis flagellum	Lampropeltis californiae	Directed
Masticophis flagellum	Callisaurus draconoides	Directed
Masticophis flagellum	Crotaphytus collaris	Directed
Masticophis flagellum	Phrynosoma platyrhinos	Directed
Masticophis flagellum	Arizona elegans	Directed
Masticophis flagellum	Masticophis flagellum	Directed
Masticophis flagellum	Sonora semiannulata	Directed
Masticophis flagellum	Molothrus ater	Directed
Masticophis flagellum	Melozone aberti	Directed
Canis latrans	Masticophis flagellum	Directed
Vulpes macrotis	Masticophis flagellum	Directed
Bubo virginianus	Masticophis flagellum	Directed
Geococcyx californianus	Masticophis flagellum	Directed
Rhinocheilus lecontei	Aspidoscelis tigris	Directed
Canis latrans	Rena humilis	Directed
Salvadora hexalepis	Aspidoscelis tigris	Directed
Crotaphytus collaris	Sonora semiannulata	Directed
Dipsosaurus dorsalis	Myrtales	Directed
Dipsosaurus dorsalis	Asterales	Directed
Dipsosaurus dorsalis	Boraginales	Directed
Dipsosaurus dorsalis	Fabales	Directed
Dipsosaurus dorsalis	Zygophyllales	Directed
Dipsosaurus dorsalis	Malpighiales	Directed
Gopherus agassizii	Brassicales	Directed
Gopherus agassizii	Boraginales	Directed
Gopherus agassizii	Poales	Directed
Gopherus agassizii	Zygophyllales	Directed
Gopherus agassizii	Geraniales	Directed
Phrynosoma platyrhinos	Malvales	Directed
Sauromalus ater	Malvales	Directed
Sauromalus ater	Asterales	Directed
Sauromalus ater	Fabales	Directed
Sauromalus ater	Boraginales	Directed
Sauromalus ater	Caryophyllales	Directed
Sauromalus ater	Zygophyllales	Directed
Sauromalus ater	Ephedrales	Directed
Sauromalus ater	Myrtales	Directed
Sauromalus ater	Poales	Directed
Sauromalus ater	Asparagales	Directed
Sauromalus ater	Gentianales	Directed
Sceloporus graciosus	Malvales	Directed
Sceloporus occidentalis	Malvales	Directed
Sceloporus uniformis	Malvales	Directed
Uta stansburiana	Malvales	Directed
Coleonyx variegatus	Malvales	Directed
Uma scoparia	Malvales	Directed
Xantusia vigilis	Malvales	Directed
Rena humilis	Malvales	Directed
Cophosaurus texanus	Malvales	Directed
Urosaurus graciosus	Malvales	Directed
Dipsosaurus dorsalis	Lepidoptera	Directed
Dipsosaurus dorsalis	Hymenoptera	Directed
Crotalus atrox	Orthoptera	Directed
Crotalus atrox	Coleoptera	Directed
Crotalus atrox	Hymenoptera	Directed
Phrynosoma platyrhinos	Araneae	Directed
Phrynosoma platyrhinos	Solifugae	Directed
Phrynosoma platyrhinos	Hymenoptera	Directed
Phrynosoma platyrhinos	Orthoptera	Directed
Phrynosoma platyrhinos	Blattodea	Directed
Phrynosoma platyrhinos	Mantodea	Directed
Phrynosoma platyrhinos	Coleoptera	Directed
Phrynosoma platyrhinos	Lepidoptera	Directed
Phrynosoma platyrhinos	Hemiptera	Directed
Phrynosoma platyrhinos	Diptera	Directed
Sauromalus ater	Odonata	Directed
Sceloporus graciosus	Hymenoptera	Directed
Sceloporus graciosus	Coleoptera	Directed
Sceloporus graciosus	Hemiptera	Directed
Sceloporus graciosus	Lepidoptera	Directed
Sceloporus graciosus	Diptera	Directed
Sceloporus graciosus	Orthoptera	Directed
Sceloporus graciosus	Ephemeroptera	Directed
Sceloporus graciosus	Araneae	Directed
Sceloporus occidentalis	Hymenoptera	Directed
Sceloporus occidentalis	Coleoptera	Directed
Sceloporus occidentalis	Hemiptera	Directed
Sceloporus occidentalis	Lepidoptera	Directed
Sceloporus occidentalis	Diptera	Directed
Sceloporus occidentalis	Orthoptera	Directed
Sceloporus occidentalis	Dermaptera	Directed
Sceloporus occidentalis	Araneae	Directed
Aspidoscelis tigris	Araneae	Directed
Aspidoscelis tigris	Chilopoda	Directed
Aspidoscelis tigris	Scorpiones	Directed
Aspidoscelis tigris	Blattodea	Directed
Aspidoscelis tigris	Coleoptera	Directed
Aspidoscelis tigris	Diptera	Directed
Aspidoscelis tigris	Lepidoptera	Directed
Aspidoscelis tigris	Orthoptera	Directed
Sceloporus uniformis	Hymenoptera	Directed
Sceloporus uniformis	Coleoptera	Directed
Sceloporus uniformis	Hemiptera	Directed
Sceloporus uniformis	Lepidoptera	Directed
Sceloporus uniformis	Diptera	Directed
Sceloporus uniformis	Orthoptera	Directed
Sceloporus uniformis	Ephemeroptera	Directed
Sceloporus uniformis	Araneae	Directed
Sceloporus uniformis	Dermaptera	Directed
Uta stansburiana	Araneae	Directed
Uta stansburiana	Solifugae	Directed
Uta stansburiana	Collembola	Directed
Uta stansburiana	Orthoptera	Directed
Uta stansburiana	Dermaptera	Directed
Uta stansburiana	Hemiptera	Directed
Uta stansburiana	Lepidoptera	Directed
Uta stansburiana	Neuroptera	Directed
Uta stansburiana	Coleoptera	Directed
Uta stansburiana	Diptera	Directed
Uta stansburiana	Hymenoptera	Directed
Callisaurus draconoides	Coleoptera	Directed
Callisaurus draconoides	Diptera	Directed
Callisaurus draconoides	Hemiptera	Directed
Callisaurus draconoides	Lepidoptera	Directed
Callisaurus draconoides	Hymenoptera	Directed
Callisaurus draconoides	Orthoptera	Directed
Pituophis catenifer	Orthoptera	Directed
Crotalus scutulatus	Chilopoda	Directed
Sceloporus magister	Araneae	Directed
Sceloporus magister	Solifugae	Directed
Sceloporus magister	Pseudoscorpiones	Directed
Sceloporus magister	Hymenoptera	Directed
Sceloporus magister	Orthoptera	Directed
Sceloporus magister	Blattodea	Directed
Sceloporus magister	Mantodea	Directed
Sceloporus magister	Neuroptera	Directed
Sceloporus magister	Coleoptera	Directed
Sceloporus magister	Hemiptera	Directed
Sceloporus magister	Diptera	Directed
Sceloporus magister	Lepidoptera	Directed
Crotalus cerastes	Lepidoptera	Directed
Crotaphytus collaris	Chilopoda	Directed
Crotaphytus collaris	Orthoptera	Directed
Crotaphytus collaris	Blattodea	Directed
Crotaphytus collaris	Mantodea	Directed
Crotaphytus collaris	Hemiptera	Directed
Crotaphytus collaris	Hymenoptera	Directed
Crotaphytus collaris	Neuroptera	Directed
Crotaphytus collaris	Coleoptera	Directed
Crotaphytus collaris	Lepidoptera	Directed
Crotaphytus collaris	Diptera	Directed
Gambelia wislizenii	Orthoptera	Directed
Gambelia wislizenii	Coleoptera	Directed
Gambelia wislizenii	Hemiptera	Directed
Gambelia wislizenii	Odonata	Directed
Gambelia wislizenii	Ephemeroptera	Directed
Gambelia wislizenii	Diptera	Directed
Gambelia wislizenii	Hymenoptera	Directed
Crotaphytus bicinctores	Chilopoda	Directed
Crotaphytus bicinctores	Orthoptera	Directed
Crotaphytus bicinctores	Blattodea	Directed
Crotaphytus bicinctores	Mantodea	Directed
Crotaphytus bicinctores	Hemiptera	Directed
Crotaphytus bicinctores	Hymenoptera	Directed
Crotaphytus bicinctores	Neuroptera	Directed
Crotaphytus bicinctores	Coleoptera	Directed
Crotaphytus bicinctores	Lepidoptera	Directed
Crotaphytus bicinctores	Diptera	Directed
Coleonyx variegatus	Araneae	Directed
Coleonyx variegatus	Scorpiones	Directed
Coleonyx variegatus	Solifugae	Directed
Coleonyx variegatus	Pseudoscorpiones	Directed
Coleonyx variegatus	Hymenoptera	Directed
Coleonyx variegatus	Orthoptera	Directed
Coleonyx variegatus	Blattodea	Directed
Coleonyx variegatus	Coleoptera	Directed
Coleonyx variegatus	Lepidoptera	Directed
Coleonyx variegatus	Hemiptera	Directed
Uma scoparia	Coleoptera	Directed
Uma scoparia	Neuroptera	Directed
Uma scoparia	Hymenoptera	Directed
Uma scoparia	Hemiptera	Directed
Uma scoparia	Lepidoptera	Directed
Uma scoparia	Orthoptera	Directed
Uma scoparia	Diptera	Directed
Uma scoparia	Araneae	Directed
Uma scoparia	Mantodea	Directed
Uma scoparia	Scorpiones	Directed
Uma scoparia	Pseudoscorpiones	Directed
Uma scoparia	Collembola	Directed
Xantusia vigilis	Araneae	Directed
Xantusia vigilis	Scorpiones	Directed
Xantusia vigilis	Chilopoda	Directed
Xantusia vigilis	Orthoptera	Directed
Xantusia vigilis	Blattodea	Directed
Xantusia vigilis	Hemiptera	Directed
Xantusia vigilis	Lepidoptera	Directed
Xantusia vigilis	Diptera	Directed
Xantusia vigilis	Hymenoptera	Directed
Xantusia vigilis	Coleoptera	Directed
Chionactis annulata	Coleoptera	Directed
Chionactis annulata	Scorpiones	Directed
Chionactis annulata	Araneae	Directed
Chionactis annulata	Orthoptera	Directed
Chionactis annulata	Chilopoda	Directed
Chionactis annulata	Lepidoptera	Directed
Sonora occipitalis	Scorpiones	Directed
Sonora occipitalis	Chilopoda	Directed
Sonora occipitalis	Hymenoptera	Directed
Sonora occipitalis	Coleoptera	Directed
Sonora occipitalis	Araneae	Directed
Sonora occipitalis	Lepidoptera	Directed
Masticophis flagellum	Lepidoptera	Directed
Masticophis flagellum	Hemiptera	Directed
Rhinocheilus lecontei	Orthoptera	Directed
Rhinocheilus lecontei	Chilopoda	Directed
Rena humilis	Hymenoptera	Directed
Rena humilis	Chilopoda	Directed
Rena humilis	Araneae	Directed
Rena humilis	Uropygi	Directed
Rena humilis	Coleoptera	Directed
Rena humilis	Diptera	Directed
Rena humilis	Lepidoptera	Directed
Rena humilis	Orthoptera	Directed
Sonora semiannulata	Araneae	Directed
Sonora semiannulata	Solifugae	Directed
Sonora semiannulata	Scorpiones	Directed
Sonora semiannulata	Chilopoda	Directed
Sonora semiannulata	Coleoptera	Directed
Sonora semiannulata	Hymenoptera	Directed
Sonora semiannulata	Lepidoptera	Directed
Sonora semiannulata	Neuroptera	Directed
Sonora semiannulata	Orthoptera	Directed
Tantilla hobartsmithi	Coleoptera	Directed
Tantilla hobartsmithi	Lepidoptera	Directed
Tantilla hobartsmithi	Diplopoda	Directed
Tantilla hobartsmithi	Scorpiones	Directed
Cophosaurus texanus	Araneae	Directed
Cophosaurus texanus	Coleoptera	Directed
Cophosaurus texanus	Pseudoscorpiones	Directed
Cophosaurus texanus	Orthoptera	Directed
Cophosaurus texanus	Hemiptera	Directed
Cophosaurus texanus	Neuroptera	Directed
Cophosaurus texanus	Hymenoptera	Directed
Cophosaurus texanus	Diptera	Directed
Cophosaurus texanus	Lepidoptera	Directed
Urosaurus graciosus	Hymenoptera	Directed
Urosaurus graciosus	Coleoptera	Directed
Urosaurus graciosus	Lepidoptera	Directed
Urosaurus graciosus	Neuroptera	Directed
Urosaurus graciosus	Araneae	Directed
Urosaurus graciosus	Pseudoscorpiones	Directed
Urosaurus graciosus	Hemiptera	Directed
Urosaurus graciosus	Diptera	Directed
Urosaurus graciosus	Orthoptera	Directed
Urosaurus graciosus	Trichoptera	Directed
Urosaurus graciosus	Thysanoptera	Directed
Urosaurus graciosus	Scorpiones	Directed
Urosaurus graciosus	Solifugae	Directed
Crotalus atrox	Peromyscus eremicus	Directed
Crotalus atrox	Peromyscus maniculatus	Directed
Crotalus atrox	Peromyscus truei	Directed
Crotalus atrox	Dipodomys deserti	Directed
Crotalus atrox	Dipodomys merriami	Directed
Crotalus atrox	Dipodomys microps	Directed
Crotalus atrox	Pipilo chlorurus	Directed
Crotalus atrox	Pipilo maculatus	Directed
Arizona elegans	Dipodomys deserti	Directed
Arizona elegans	Dipodomys merriami	Directed
Arizona elegans	Dipodomys microps	Directed
Arizona elegans	Peromyscus eremicus	Directed
Arizona elegans	Peromyscus maniculatus	Directed
Arizona elegans	Peromyscus truei	Directed
Arizona elegans	Sceloporus magister	Directed
Arizona elegans	Sceloporus graciosus	Directed
Arizona elegans	Sceloporus occidentalis	Directed
Arizona elegans	Sceloporus uniformis	Directed
Pituophis catenifer	Chaetodipus formosus	Directed
Pituophis catenifer	Chaetodipus penicillatus	Directed
Pituophis catenifer	Chaetodipus spinatus	Directed
Pituophis catenifer	Dipodomys deserti	Directed
Pituophis catenifer	Dipodomys merriami	Directed
Pituophis catenifer	Dipodomys microps	Directed
Pituophis catenifer	Peromyscus eremicus	Directed
Pituophis catenifer	Peromyscus maniculatus	Directed
Pituophis catenifer	Peromyscus truei	Directed
Pituophis catenifer	Ammospermophilus leucurus	Directed
Pituophis catenifer	Sturnella neglecta	Directed
Pituophis catenifer	Sceloporus magister	Directed
Pituophis catenifer	Sceloporus graciosus	Directed
Pituophis catenifer	Sceloporus occidentalis	Directed
Pituophis catenifer	Sceloporus uniformis	Directed
Lampropeltis californiae	Sceloporus magister	Directed
Lampropeltis californiae	Sceloporus graciosus	Directed
Lampropeltis californiae	Sceloporus occidentalis	Directed
Lampropeltis californiae	Sceloporus uniformis	Directed
Lampropeltis californiae	Tamias panamintinus	Directed
Lampropeltis californiae	Dipodomys deserti	Directed
Lampropeltis californiae	Dipodomys merriami	Directed
Lampropeltis californiae	Dipodomys microps	Directed
Lampropeltis californiae	Chaetodipus formosus	Directed
Lampropeltis californiae	Chaetodipus penicillatus	Directed
Lampropeltis californiae	Chaetodipus spinatus	Directed
Lampropeltis californiae	Peromyscus eremicus	Directed
Lampropeltis californiae	Peromyscus maniculatus	Directed
Lampropeltis californiae	Peromyscus truei	Directed
Lampropeltis californiae	Toxostoma bendirei	Directed
Lampropeltis californiae	Toxostoma redivivum	Directed
Lampropeltis californiae	Toxostoma crissale	Directed
Lampropeltis californiae	Toxostoma curvirostre	Directed
Lampropeltis californiae	Toxostoma lecontei	Directed
Crotalus scutulatus	Dipodomys deserti	Directed
Crotalus scutulatus	Dipodomys merriami	Directed
Crotalus scutulatus	Dipodomys microps	Directed
Crotalus scutulatus	Peromyscus eremicus	Directed
Crotalus scutulatus	Peromyscus maniculatus	Directed
Crotalus scutulatus	Peromyscus truei	Directed
Crotalus scutulatus	Sceloporus magister	Directed
Crotalus scutulatus	Sceloporus graciosus	Directed
Crotalus scutulatus	Sceloporus occidentalis	Directed
Crotalus scutulatus	Sceloporus uniformis	Directed
Crotalus molossus	Dipodomys deserti	Directed
Crotalus molossus	Dipodomys merriami	Directed
Crotalus molossus	Dipodomys microps	Directed
Crotalus molossus	Peromyscus eremicus	Directed
Crotalus molossus	Peromyscus maniculatus	Directed
Crotalus molossus	Peromyscus truei	Directed
Crotalus stephensi	Toxostoma bendirei	Directed
Crotalus stephensi	Toxostoma redivivum	Directed
Crotalus stephensi	Toxostoma crissale	Directed
Crotalus stephensi	Toxostoma curvirostre	Directed
Crotalus stephensi	Toxostoma lecontei	Directed
Crotalus stephensi	Dipodomys deserti	Directed
Crotalus stephensi	Dipodomys merriami	Directed
Crotalus stephensi	Dipodomys microps	Directed
Crotalus pyrrhus	Dipodomys deserti	Directed
Crotalus pyrrhus	Dipodomys merriami	Directed
Crotalus pyrrhus	Dipodomys microps	Directed
Crotalus pyrrhus	Peromyscus eremicus	Directed
Crotalus pyrrhus	Peromyscus maniculatus	Directed
Crotalus pyrrhus	Peromyscus truei	Directed
Crotalus pyrrhus	Sceloporus magister	Directed
Crotalus pyrrhus	Sceloporus graciosus	Directed
Crotalus pyrrhus	Sceloporus occidentalis	Directed
Crotalus pyrrhus	Sceloporus uniformis	Directed
Crotalus cerastes	Dipodomys deserti	Directed
Crotalus cerastes	Dipodomys merriami	Directed
Crotalus cerastes	Dipodomys microps	Directed
Crotalus cerastes	Chaetodipus formosus	Directed
Crotalus cerastes	Chaetodipus penicillatus	Directed
Crotalus cerastes	Chaetodipus spinatus	Directed
Crotalus cerastes	Sceloporus graciosus	Directed
Crotalus cerastes	Sceloporus occidentalis	Directed
Crotalus cerastes	Sceloporus uniformis	Directed
Crotalus cerastes	Xerospermophilus mohavensis	Directed
Crotalus cerastes	Xerospermophilus tereticaudus	Directed
Crotalus cerastes	Peromyscus eremicus	Directed
Crotalus cerastes	Peromyscus maniculatus	Directed
Crotalus cerastes	Peromyscus truei	Directed
Crotalus cerastes	Phrynosoma platyrhinos	Directed
Heloderma suspectum	Tamias panamintinus	Directed
Heloderma suspectum	Dipodomys deserti	Directed
Heloderma suspectum	Dipodomys microps	Directed
Lichanura orcutti	Peromyscus eremicus	Directed
Lichanura orcutti	Peromyscus maniculatus	Directed
Lichanura orcutti	Peromyscus truei	Directed
Trimorphodon lyrophanes	Phyllorhynchus decurtatus	Directed
Trimorphodon lyrophanes	Sceloporus magister	Directed
Trimorphodon lyrophanes	Sceloporus graciosus	Directed
Trimorphodon lyrophanes	Sceloporus occidentalis	Directed
Trimorphodon lyrophanes	Sceloporus uniformis	Directed
Trimorphodon lyrophanes	Xantusia vigilis	Directed
Trimorphodon lyrophanes	Tadarida brasiliensis	Directed
Trimorphodon lyrophanes	Urosaurus graciosus	Directed
Trimorphodon lyrophanes	Pituophis catenifer	Directed
Trimorphodon lyrophanes	Peromyscus eremicus	Directed
Trimorphodon lyrophanes	Peromyscus maniculatus	Directed
Trimorphodon lyrophanes	Peromyscus truei	Directed
Masticophis taeniatus	Callisaurus draconoides	Directed
Masticophis taeniatus	Cophosaurus texanus	Directed
Masticophis taeniatus	Phrynosoma platyrhinos	Directed
Masticophis taeniatus	Sceloporus magister	Directed
Masticophis taeniatus	Sceloporus graciosus	Directed
Masticophis taeniatus	Sceloporus occidentalis	Directed
Masticophis taeniatus	Sceloporus uniformis	Directed
Masticophis taeniatus	Urosaurus graciosus	Directed
Masticophis lateralis	Sceloporus magister	Directed
Masticophis lateralis	Sceloporus graciosus	Directed
Masticophis lateralis	Sceloporus occidentalis	Directed
Masticophis lateralis	Sceloporus uniformis	Directed
Masticophis flagellum	Sceloporus magister	Directed
Masticophis flagellum	Sceloporus graciosus	Directed
Masticophis flagellum	Sceloporus occidentalis	Directed
Masticophis flagellum	Sceloporus uniformis	Directed
Masticophis flagellum	Peromyscus eremicus	Directed
Masticophis flagellum	Peromyscus maniculatus	Directed
Masticophis flagellum	Peromyscus truei	Directed
Rhinocheilus lecontei	Sceloporus magister	Directed
Rhinocheilus lecontei	Sceloporus graciosus	Directed
Rhinocheilus lecontei	Sceloporus occidentalis	Directed
Rhinocheilus lecontei	Sceloporus uniformis	Directed
Rhinocheilus lecontei	Dipodomys deserti	Directed
Rhinocheilus lecontei	Dipodomys merriami	Directed
Rhinocheilus lecontei	Dipodomys microps	Directed
Rhinocheilus lecontei	Chionactis annulata	Directed
Rhinocheilus lecontei	Peromyscus eremicus	Directed
Rhinocheilus lecontei	Peromyscus maniculatus	Directed
Rhinocheilus lecontei	Peromyscus truei	Directed
Salvadora hexalepis	Coleonyx variegatus	Directed
Salvadora hexalepis	Dipodomys deserti	Directed
Salvadora hexalepis	Dipodomys merriami	Directed
Salvadora hexalepis	Dipodomys microps	Directed
Salvadora hexalepis	Callisaurus draconoides	Directed
Crotalus atrox	Lepus californicus	Directed
Crotalus atrox	Sylvilagus audubonii	Directed
Crotalus atrox	Thomomys bottae	Directed
Crotalus atrox	Ammospermophilus leucurus	Directed
Crotalus atrox	Tamias panamintinus	Directed
Crotalus atrox	Otospermophilus variegatus	Directed
Crotalus atrox	Xerospermophilus mohavensis	Directed
Crotalus atrox	Xerospermophilus tereticaudus	Directed
Crotalus atrox	Haemorhous cassinii	Directed
Crotalus atrox	Haemorhous mexicanus	Directed
Crotalus atrox	Spinus lawrencei	Directed
Crotalus atrox	Spinus psaltria	Directed
Crotalus atrox	Spinus pinus	Directed
Crotalus atrox	Loxia curvirostra	Directed
Crotalus atrox	Alectoris chukar	Directed
Crotalus atrox	Meleagris gallopavo	Directed
Arizona elegans	Cophosaurus texanus	Directed
Arizona elegans	Urosaurus graciosus	Directed
Arizona elegans	Phrynosoma platyrhinos	Directed
Arizona elegans	Uma scoparia	Directed
Arizona elegans	Xantusia vigilis	Directed
Pituophis catenifer	Tamias panamintinus	Directed
Pituophis catenifer	Otospermophilus variegatus	Directed
Pituophis catenifer	Xerospermophilus mohavensis	Directed
Pituophis catenifer	Xerospermophilus tereticaudus	Directed
Lampropeltis californiae	Ammospermophilus leucurus	Directed
Lampropeltis californiae	Otospermophilus variegatus	Directed
Lampropeltis californiae	Xerospermophilus mohavensis	Directed
Lampropeltis californiae	Xerospermophilus tereticaudus	Directed
Crotalus scutulatus	Ammospermophilus leucurus	Directed
Crotalus scutulatus	Tamias panamintinus	Directed
Crotalus scutulatus	Otospermophilus variegatus	Directed
Crotalus scutulatus	Xerospermophilus mohavensis	Directed
Crotalus scutulatus	Xerospermophilus tereticaudus	Directed
Crotalus pyrrhus	Ammospermophilus leucurus	Directed
Crotalus pyrrhus	Tamias panamintinus	Directed
Crotalus pyrrhus	Otospermophilus variegatus	Directed
Crotalus pyrrhus	Xerospermophilus mohavensis	Directed
Crotalus pyrrhus	Xerospermophilus tereticaudus	Directed
Crotalus cerastes	Ammospermophilus leucurus	Directed
Crotalus cerastes	Tamias panamintinus	Directed
Crotalus cerastes	Otospermophilus variegatus	Directed
Heloderma suspectum	Otospermophilus variegatus	Directed
Heloderma suspectum	Xerospermophilus mohavensis	Directed
Heloderma suspectum	Xerospermophilus tereticaudus	Directed
Masticophis lateralis	Thryomanes bewickii	Directed
Masticophis lateralis	Campylorhynchus brunneicapillus	Directed
Masticophis lateralis	Catherpes mexicanus	Directed
Masticophis lateralis	Troglodytes aedon	Directed
Masticophis lateralis	Cistothorus palustris	Directed
Masticophis lateralis	Salpinctes obsoletus	Directed
Masticophis flagellum	Ammospermophilus leucurus	Directed
Masticophis flagellum	Tamias panamintinus	Directed
Masticophis flagellum	Otospermophilus variegatus	Directed
Masticophis flagellum	Xerospermophilus mohavensis	Directed
Masticophis flagellum	Xerospermophilus tereticaudus	Directed
Pituophis catenifer	Lepus californicus	Directed
Pituophis catenifer	Sylvilagus audubonii	Directed
Lampropeltis californiae	Lepus californicus	Directed
Lampropeltis californiae	Sylvilagus audubonii	Directed
Crotalus scutulatus	Lepus californicus	Directed
Crotalus scutulatus	Sylvilagus audubonii	Directed
Crotalus molossus	Lepus californicus	Directed
Crotalus molossus	Sylvilagus audubonii	Directed
Heloderma suspectum	Lepus californicus	Directed
Masticophis flagellum	Dryobates pubescens	Directed
Masticophis flagellum	Melanerpes uropygialis	Directed
Masticophis flagellum	Colaptes chrysoides	Directed
Masticophis flagellum	Dryobates scalaris	Directed
Masticophis flagellum	Colaptes auratus	Directed
Masticophis flagellum	Sphyrapicus nuchalis	Directed
Masticophis flagellum	Antrozous pallidus	Directed
Masticophis flagellum	Corynorhinus townsendii	Directed
Masticophis flagellum	Euderma maculatum	Directed
Masticophis flagellum	Lasionycteris noctivagans	Directed
Masticophis flagellum	Aeorestes cinereus	Directed
Masticophis flagellum	Macrotus californicus	Directed
Masticophis flagellum	Myotis californicus	Directed
Masticophis flagellum	Myotis ciliolabrum	Directed
Masticophis flagellum	Parastrellus hesperus	Directed
Masticophis flagellum	Tadarida brasiliensis	Directed
Masticophis flagellum	Lepus californicus	Directed
Masticophis flagellum	Sylvilagus audubonii	Directed
Accipiter cooperii	Chordeiles minor	Directed
Accipiter cooperii	Charadrius vociferus	Directed
Accipiter cooperii	Columba livia	Directed
Accipiter cooperii	Columbina inca	Directed
Accipiter cooperii	Zenaida asiatica	Directed
Accipiter cooperii	Zenaida macroura	Directed
Accipiter cooperii	Geococcyx californianus	Directed
Accipiter cooperii	Falco sparverius	Directed
Accipiter cooperii	Callipepla californica	Directed
Accipiter cooperii	Callipepla gambelii	Directed
Accipiter cooperii	Meleagris gallopavo	Directed
Accipiter cooperii	Eremophila alpestris	Directed
Accipiter cooperii	Pheucticus melanocephalus	Directed
Accipiter cooperii	Piranga ludoviciana	Directed
Accipiter cooperii	Piranga rubra	Directed
Accipiter cooperii	Certhia americana	Directed
Accipiter cooperii	Corvus brachyrhynchos	Directed
Accipiter cooperii	Cyanocitta stelleri	Directed
Accipiter cooperii	Amphispiza bilineata	Directed
Accipiter cooperii	Chondestes grammacus	Directed
Accipiter cooperii	Junco hyemalis	Directed
Accipiter cooperii	Melospiza melodia	Directed
Accipiter cooperii	Passerella iliaca	Directed
Accipiter cooperii	Pipilo maculatus	Directed
Accipiter cooperii	Pooecetes gramineus	Directed
Accipiter cooperii	Zonotrichia leucophrys	Directed
Accipiter cooperii	Haemorhous mexicanus	Directed
Accipiter cooperii	Spinus pinus	Directed
Accipiter cooperii	Agelaius phoeniceus	Directed
Accipiter cooperii	Euphagus cyanocephalus	Directed
Accipiter cooperii	Molothrus ater	Directed
Accipiter cooperii	Quiscalus mexicanus	Directed
Accipiter cooperii	Sturnella neglecta	Directed
Accipiter cooperii	Setophaga nigrescens	Directed
Accipiter cooperii	Setophaga petechia	Directed
Accipiter cooperii	Passer domesticus	Directed
Accipiter cooperii	Sitta carolinensis	Directed
Accipiter cooperii	Sturnus vulgaris	Directed
Accipiter cooperii	Catharus guttatus	Directed
Accipiter cooperii	Catharus ustulatus	Directed
Accipiter cooperii	Sialia mexicana	Directed
Accipiter cooperii	Turdus migratorius	Directed
Accipiter cooperii	Contopus cooperi	Directed
Accipiter cooperii	Contopus sordidulus	Directed
Accipiter cooperii	Myiarchus cinerascens	Directed
Accipiter cooperii	Pyrocephalus rubinus	Directed
Accipiter cooperii	Tyrannus verticalis	Directed
Accipiter cooperii	Vireo bellii	Directed
Accipiter cooperii	Colaptes auratus	Directed
Accipiter cooperii	Melanerpes uropygialis	Directed
Accipiter cooperii	Dryobates pubescens	Directed
Accipiter cooperii	Dryobates scalaris	Directed
Accipiter cooperii	Megascops kennicottii	Directed
Accipiter cooperii	Lepus californicus	Directed
Accipiter cooperii	Peromyscus maniculatus	Directed
Accipiter cooperii	Pituophis catenifer	Directed
Accipiter cooperii	Crotaphytus collaris	Directed
Accipiter cooperii	Sceloporus magister	Directed
Accipiter cooperii	Sceloporus occidentalis	Directed
Accipiter gentilis	Accipiter cooperii	Directed
Accipiter gentilis	Accipiter gentilis	Directed
Accipiter gentilis	Columba livia	Directed
Accipiter gentilis	Zenaida macroura	Directed
Accipiter gentilis	Oreortyx pictus	Directed
Accipiter gentilis	Meleagris gallopavo	Directed
Accipiter gentilis	Pheucticus melanocephalus	Directed
Accipiter gentilis	Piranga ludoviciana	Directed
Accipiter gentilis	Corvus brachyrhynchos	Directed
Accipiter gentilis	Cyanocitta stelleri	Directed
Accipiter gentilis	Nucifraga columbiana	Directed
Accipiter gentilis	Junco hyemalis	Directed
Accipiter gentilis	Melospiza melodia	Directed
Accipiter gentilis	Sturnella neglecta	Directed
Accipiter gentilis	Passer domesticus	Directed
Accipiter gentilis	Sturnus vulgaris	Directed
Accipiter gentilis	Turdus migratorius	Directed
Accipiter gentilis	Colaptes auratus	Directed
Accipiter gentilis	Bubo virginianus	Directed
Accipiter gentilis	Megascops kennicottii	Directed
Accipiter striatus	Selasphorus platycercus	Directed
Accipiter striatus	Psaltriparus minimus	Directed
Accipiter striatus	Piranga ludoviciana	Directed
Accipiter striatus	Certhia americana	Directed
Accipiter striatus	Cyanocitta stelleri	Directed
Accipiter striatus	Junco hyemalis	Directed
Accipiter striatus	Melospiza melodia	Directed
Accipiter striatus	Pipilo chlorurus	Directed
Accipiter striatus	Pooecetes gramineus	Directed
Accipiter striatus	Spizella passerina	Directed
Accipiter striatus	Zonotrichia leucophrys	Directed
Accipiter striatus	Haemorhous cassinii	Directed
Accipiter striatus	Haemorhous mexicanus	Directed
Accipiter striatus	Spinus pinus	Directed
Accipiter striatus	Tachycineta thalassina	Directed
Accipiter striatus	Agelaius phoeniceus	Directed
Accipiter striatus	Molothrus ater	Directed
Accipiter striatus	Poecile gambeli	Directed
Accipiter striatus	Geothlypis tolmiei	Directed
Accipiter striatus	Vermivora celata	Directed
Accipiter striatus	Setophaga nigrescens	Directed
Accipiter striatus	Setophaga petechia	Directed
Accipiter striatus	Regulus calendula	Directed
Accipiter striatus	Regulus satrapa	Directed
Accipiter striatus	Salpinctes obsoletus	Directed
Accipiter striatus	Thryomanes bewickii	Directed
Accipiter striatus	Troglodytes aedon	Directed
Accipiter striatus	Catharus guttatus	Directed
Accipiter striatus	Catharus ustulatus	Directed
Accipiter striatus	Myadestes townsendi	Directed
Accipiter striatus	Sialia currucoides	Directed
Accipiter striatus	Sialia mexicana	Directed
Accipiter striatus	Turdus migratorius	Directed
Accipiter striatus	Contopus cooperi	Directed
Accipiter striatus	Contopus sordidulus	Directed
Accipiter striatus	Empidonax difficilis	Directed
Accipiter striatus	Empidonax oberholseri	Directed
Accipiter striatus	Tyrannus verticalis	Directed
Accipiter striatus	Vireo gilvus	Directed
Accipiter striatus	Colaptes auratus	Directed
Accipiter striatus	Dryobates pubescens	Directed
Accipiter striatus	Sphyrapicus nuchalis	Directed
Accipiter striatus	Peromyscus maniculatus	Directed
Accipiter striatus	Sceloporus occidentalis	Directed
Aquila chrysaetos	Accipiter cooperii	Directed
Aquila chrysaetos	Buteo jamaicensis	Directed
Aquila chrysaetos	Buteo swainsoni	Directed
Aquila chrysaetos	Cathartes aura	Directed
Aquila chrysaetos	Chordeiles minor	Directed
Aquila chrysaetos	Columba livia	Directed
Aquila chrysaetos	Zenaida macroura	Directed
Aquila chrysaetos	Geococcyx californianus	Directed
Aquila chrysaetos	Falco mexicanus	Directed
Aquila chrysaetos	Falco peregrinus	Directed
Aquila chrysaetos	Falco sparverius	Directed
Aquila chrysaetos	Callipepla californica	Directed
Aquila chrysaetos	Callipepla gambelii	Directed
Aquila chrysaetos	Alectoris chukar	Directed
Aquila chrysaetos	Eremophila alpestris	Directed
Aquila chrysaetos	Corvus brachyrhynchos	Directed
Aquila chrysaetos	Corvus corax	Directed
Aquila chrysaetos	Cyanocitta stelleri	Directed
Aquila chrysaetos	Chondestes grammacus	Directed
Aquila chrysaetos	Zonotrichia leucophrys	Directed
Aquila chrysaetos	Euphagus cyanocephalus	Directed
Aquila chrysaetos	Molothrus ater	Directed
Aquila chrysaetos	Sturnella neglecta	Directed
Aquila chrysaetos	Lanius ludovicianus	Directed
Aquila chrysaetos	Myadestes townsendi	Directed
Aquila chrysaetos	Sialia currucoides	Directed
Aquila chrysaetos	Turdus migratorius	Directed
Aquila chrysaetos	Colaptes auratus	Directed
Aquila chrysaetos	Bubo virginianus	Directed
Aquila chrysaetos	Antilocapra americana	Directed
Aquila chrysaetos	Odocoileus hemionus	Directed
Aquila chrysaetos	Canis latrans	Directed
Aquila chrysaetos	Vulpes macrotis	Directed
Aquila chrysaetos	Mephitis mephitis	Directed
Aquila chrysaetos	Spilogale gracilis	Directed
Aquila chrysaetos	Taxidea taxus	Directed
Aquila chrysaetos	Bassariscus astutus	Directed
Aquila chrysaetos	Lepus californicus	Directed
Aquila chrysaetos	Sylvilagus audubonii	Directed
Aquila chrysaetos	Equus caballus	Directed
Aquila chrysaetos	Neotoma lepida	Directed
Aquila chrysaetos	Peromyscus maniculatus	Directed
Aquila chrysaetos	Thomomys bottae	Directed
Aquila chrysaetos	Chaetodipus formosus	Directed
Aquila chrysaetos	Ammospermophilus leucurus	Directed
Aquila chrysaetos	Otospermophilus variegatus	Directed
Aquila chrysaetos	Masticophis taeniatus	Directed
Aquila chrysaetos	Pituophis catenifer	Directed
Aquila chrysaetos	Aspidoscelis tigris	Directed
Athene cunicularia	Phalaenoptilus nuttallii	Directed
Athene cunicularia	Eremophila alpestris	Directed
Athene cunicularia	Passer domesticus	Directed
Athene cunicularia	Athene cunicularia	Directed
Athene cunicularia	Peromyscus maniculatus	Directed
Athene cunicularia	Thomomys bottae	Directed
Athene cunicularia	Chaetodipus formosus	Directed
Athene cunicularia	Uta stansburiana	Directed
Bubo virginianus	Charadrius vociferus	Directed
Bubo virginianus	Columba livia	Directed
Bubo virginianus	Zenaida macroura	Directed
Bubo virginianus	Falco sparverius	Directed
Bubo virginianus	Callipepla californica	Directed
Bubo virginianus	Eremophila alpestris	Directed
Bubo virginianus	Corvus brachyrhynchos	Directed
Bubo virginianus	Junco hyemalis	Directed
Bubo virginianus	Melospiza melodia	Directed
Bubo virginianus	Pipilo maculatus	Directed
Bubo virginianus	Haemorhous mexicanus	Directed
Bubo virginianus	Agelaius phoeniceus	Directed
Bubo virginianus	Euphagus cyanocephalus	Directed
Bubo virginianus	Icterus bullockii	Directed
Bubo virginianus	Sturnella neglecta	Directed
Bubo virginianus	Sturnus vulgaris	Directed
Bubo virginianus	Sialia mexicana	Directed
Bubo virginianus	Turdus migratorius	Directed
Bubo virginianus	Colaptes auratus	Directed
Bubo virginianus	Bubo virginianus	Directed
Bubo virginianus	Spilogale gracilis	Directed
Bubo virginianus	Tadarida brasiliensis	Directed
Bubo virginianus	Antrozous pallidus	Directed
Bubo virginianus	Lepus californicus	Directed
Bubo virginianus	Sylvilagus audubonii	Directed
Bubo virginianus	Neotoma lepida	Directed
Bubo virginianus	Peromyscus maniculatus	Directed
Bubo virginianus	Thomomys bottae	Directed
Bubo virginianus	Dipodomys microps	Directed
Bubo virginianus	Masticophis lateralis	Directed
Bubo virginianus	Pituophis catenifer	Directed
Bubo virginianus	Sceloporus occidentalis	Directed
Buteo jamaicensis	Phalaenoptilus nuttallii	Directed
Buteo jamaicensis	Columba livia	Directed
Buteo jamaicensis	Patagioenas fasciata	Directed
Buteo jamaicensis	Zenaida macroura	Directed
Buteo jamaicensis	Callipepla gambelii	Directed
Buteo jamaicensis	Alectoris chukar	Directed
Buteo jamaicensis	Eremophila alpestris	Directed
Buteo jamaicensis	Corvus brachyrhynchos	Directed
Buteo jamaicensis	Melospiza melodia	Directed
Buteo jamaicensis	Pooecetes gramineus	Directed
Buteo jamaicensis	Euphagus cyanocephalus	Directed
Buteo jamaicensis	Quiscalus mexicanus	Directed
Buteo jamaicensis	Sturnella neglecta	Directed
Buteo jamaicensis	Toxostoma bendirei	Directed
Buteo jamaicensis	Passer domesticus	Directed
Buteo jamaicensis	Sturnus vulgaris	Directed
Buteo jamaicensis	Sialia currucoides	Directed
Buteo jamaicensis	Turdus migratorius	Directed
Buteo jamaicensis	Tyrannus verticalis	Directed
Buteo jamaicensis	Colaptes auratus	Directed
Buteo jamaicensis	Dryobates scalaris	Directed
Buteo jamaicensis	Mephitis mephitis	Directed
Buteo jamaicensis	Bassariscus astutus	Directed
Buteo jamaicensis	Lepus californicus	Directed
Buteo jamaicensis	Peromyscus maniculatus	Directed
Buteo jamaicensis	Thomomys bottae	Directed
Buteo jamaicensis	Ammospermophilus leucurus	Directed
Buteo jamaicensis	Otospermophilus variegatus	Directed
Buteo jamaicensis	Xerospermophilus tereticaudus	Directed
Buteo jamaicensis	Arizona elegans	Directed
Buteo jamaicensis	Masticophis flagellum	Directed
Buteo jamaicensis	Masticophis taeniatus	Directed
Buteo jamaicensis	Rhinocheilus lecontei	Directed
Buteo jamaicensis	Salvadora hexalepis	Directed
Buteo jamaicensis	Crotaphytus collaris	Directed
Buteo jamaicensis	Gambelia wislizenii	Directed
Buteo jamaicensis	Sceloporus magister	Directed
Buteo jamaicensis	Callisaurus draconoides	Directed
Buteo jamaicensis	Phrynosoma platyrhinos	Directed
Buteo jamaicensis	Aspidoscelis tigris	Directed
Buteo jamaicensis	Crotalus cerastes	Directed
Buteo swainsoni	Eremophila alpestris	Directed
Buteo swainsoni	Zonotrichia leucophrys	Directed
Buteo swainsoni	Sturnella neglecta	Directed
Buteo swainsoni	Lanius ludovicianus	Directed
Buteo swainsoni	Oreoscoptes montanus	Directed
Buteo swainsoni	Sturnus vulgaris	Directed
Buteo swainsoni	Sayornis saya	Directed
Buteo swainsoni	Lepus californicus	Directed
Buteo swainsoni	Sylvilagus audubonii	Directed
Buteo swainsoni	Peromyscus maniculatus	Directed
Buteo swainsoni	Masticophis taeniatus	Directed
Buteo swainsoni	Pituophis catenifer	Directed
Buteo swainsoni	Sceloporus graciosus	Directed
Cathartes aura	Geococcyx californianus	Directed
Cathartes aura	Meleagris gallopavo	Directed
Cathartes aura	Sialia mexicana	Directed
Cathartes aura	Canis latrans	Directed
Cathartes aura	Urocyon cinereoargenteus	Directed
Cathartes aura	Lynx rufus	Directed
Cathartes aura	Mephitis mephitis	Directed
Cathartes aura	Crotalus atrox	Directed
Corvus corax	Pheucticus melanocephalus	Directed
Corvus corax	Lepus californicus	Directed
Corvus corax	Pituophis catenifer	Directed
Corvus corax	Aspidoscelis tigris	Directed
Falco mexicanus	Aeronautes saxatalis	Directed
Falco mexicanus	Columba livia	Directed
Falco mexicanus	Zenaida macroura	Directed
Falco mexicanus	Callipepla gambelii	Directed
Falco mexicanus	Alectoris chukar	Directed
Falco mexicanus	Eremophila alpestris	Directed
Falco mexicanus	Pheucticus melanocephalus	Directed
Falco mexicanus	Piranga ludoviciana	Directed
Falco mexicanus	Gymnorhinus cyanocephalus	Directed
Falco mexicanus	Pipilo chlorurus	Directed
Falco mexicanus	Pooecetes gramineus	Directed
Falco mexicanus	Spizella breweri	Directed
Falco mexicanus	Zonotrichia leucophrys	Directed
Falco mexicanus	Haemorhous mexicanus	Directed
Falco mexicanus	Agelaius phoeniceus	Directed
Falco mexicanus	Euphagus cyanocephalus	Directed
Falco mexicanus	Icterus parisorum	Directed
Falco mexicanus	Sturnella neglecta	Directed
Falco mexicanus	Lanius ludovicianus	Directed
Falco mexicanus	Oreoscoptes montanus	Directed
Falco mexicanus	Toxostoma lecontei	Directed
Falco mexicanus	Passer domesticus	Directed
Falco mexicanus	Sturnus vulgaris	Directed
Falco mexicanus	Campylorhynchus brunneicapillus	Directed
Falco mexicanus	Salpinctes obsoletus	Directed
Falco mexicanus	Sialia currucoides	Directed
Falco mexicanus	Sayornis saya	Directed
Falco mexicanus	Tyrannus verticalis	Directed
Falco mexicanus	Colaptes auratus	Directed
Falco mexicanus	Odocoileus hemionus	Directed
Falco mexicanus	Lepus californicus	Directed
Falco mexicanus	Sylvilagus audubonii	Directed
Falco mexicanus	Neotoma lepida	Directed
Falco mexicanus	Peromyscus maniculatus	Directed
Falco mexicanus	Thomomys bottae	Directed
Falco mexicanus	Ammospermophilus leucurus	Directed
Falco mexicanus	Xerospermophilus mohavensis	Directed
Falco mexicanus	Xerospermophilus tereticaudus	Directed
Falco mexicanus	Pituophis catenifer	Directed
Falco mexicanus	Dipsosaurus dorsalis	Directed
Falco mexicanus	Sauromalus ater	Directed
Falco mexicanus	Sceloporus magister	Directed
Falco mexicanus	Callisaurus draconoides	Directed
Falco mexicanus	Aspidoscelis tigris	Directed
Falco peregrinus	Columba livia	Directed
Falco peregrinus	Falco peregrinus	Directed
Falco peregrinus	Falco sparverius	Directed
Falco peregrinus	Eremophila alpestris	Directed
Falco peregrinus	Corvus corax	Directed
Falco peregrinus	Turdus migratorius	Directed
Falco peregrinus	Colaptes auratus	Directed
Falco sparverius	Eremophila alpestris	Directed
Falco sparverius	Amphispiza bilineata	Directed
Falco sparverius	Zonotrichia leucophrys	Directed
Falco sparverius	Haemorhous mexicanus	Directed
Falco sparverius	Spinus psaltria	Directed
Falco sparverius	Euphagus cyanocephalus	Directed
Falco sparverius	Molothrus ater	Directed
Falco sparverius	Lanius ludovicianus	Directed
Falco sparverius	Passer domesticus	Directed
Falco sparverius	Sturnus vulgaris	Directed
Falco sparverius	Sialia currucoides	Directed
Falco sparverius	Peromyscus maniculatus	Directed
Falco sparverius	Thomomys bottae	Directed
Falco sparverius	Arizona elegans	Directed
Falco sparverius	Sonora semiannulata	Directed
Falco sparverius	Sceloporus magister	Directed
Falco sparverius	Uta stansburiana	Directed
Falco sparverius	Phrynosoma platyrhinos	Directed
Falco sparverius	Aspidoscelis tigris	Directed
Geococcyx californianus	Aeronautes saxatalis	Directed
Geococcyx californianus	Sylvilagus audubonii	Directed
Lanius ludovicianus	Spinus pinus	Directed
Lanius ludovicianus	Eremophila alpestris	Directed
Lanius ludovicianus	Melospiza melodia	Directed
Lanius ludovicianus	Passer domesticus	Directed
Lanius ludovicianus	Phrynosoma platyrhinos	Directed
Lanius ludovicianus	Sceloporus graciosus	Directed
Lanius ludovicianus	Turdus migratorius	Directed
Lanius ludovicianus	Uta stansburiana	Directed
Megascops kennicottii	Passer domesticus	Directed
Megascops kennicottii	Sturnus vulgaris	Directed
Megascops kennicottii	Peromyscus maniculatus	Directed
Agelaius phoeniceus	Apiales	Directed
Agelaius phoeniceus	Asterales	Directed
Agelaius phoeniceus	Brassicales	Directed
Agelaius phoeniceus	Caryophyllales	Directed
Agelaius phoeniceus	Commelinales	Directed
Agelaius phoeniceus	Fabales	Directed
Agelaius phoeniceus	Fagales	Directed
Agelaius phoeniceus	Lamiales	Directed
Agelaius phoeniceus	Malpighiales	Directed
Agelaius phoeniceus	Malvales	Directed
Agelaius phoeniceus	Myrtales	Directed
Agelaius phoeniceus	Poales	Directed
Agelaius phoeniceus	Sapindales	Directed
Agelaius phoeniceus	Solanales	Directed
Agelaius phoeniceus	Vitales	Directed
Aimophila ruficeps	Asterales	Directed
Aimophila ruficeps	Boraginales	Directed
Aimophila ruficeps	Brassicales	Directed
Aimophila ruficeps	Caryophyllales	Directed
Aimophila ruficeps	Dipsacales	Directed
Aimophila ruficeps	Fabales	Directed
Aimophila ruficeps	Geraniales	Directed
Aimophila ruficeps	Lamiales	Directed
Aimophila ruficeps	Malpighiales	Directed
Aimophila ruficeps	Oxalidales	Directed
Aimophila ruficeps	Poales	Directed
Aimophila ruficeps	Ranunculales	Directed
Aimophila ruficeps	Rosales	Directed
Aimophila ruficeps	Sapindales	Directed
Aimophila ruficeps	Solanales	Directed
Alectoris chukar	Ephedrales	Directed
Alectoris chukar	Apiales	Directed
Alectoris chukar	Asparagales	Directed
Alectoris chukar	Asterales	Directed
Alectoris chukar	Boraginales	Directed
Alectoris chukar	Brassicales	Directed
Alectoris chukar	Caryophyllales	Directed
Alectoris chukar	Ericales	Directed
Alectoris chukar	Fabales	Directed
Alectoris chukar	Geraniales	Directed
Alectoris chukar	Lamiales	Directed
Alectoris chukar	Malpighiales	Directed
Alectoris chukar	Poales	Directed
Alectoris chukar	Ranunculales	Directed
Alectoris chukar	Rosales	Directed
Alectoris chukar	Saxifragales	Directed
Alectoris chukar	Solanales	Directed
Alectoris chukar	Pinales	Directed
Amphispiza bilineata	Boraginales	Directed
Amphispiza bilineata	Poales	Directed
Aphelocoma woodhouseii	Dipsacales	Directed
Aphelocoma woodhouseii	Ericales	Directed
Aphelocoma woodhouseii	Poales	Directed
Aphelocoma woodhouseii	Rosales	Directed
Aphelocoma woodhouseii	Saxifragales	Directed
Aphelocoma woodhouseii	Vitales	Directed
Archilochus alexandri	Asparagales	Directed
Archilochus alexandri	Ranunculales	Directed
Archilochus alexandri	Lamiales	Directed
Archilochus alexandri	Ericales	Directed
Archilochus alexandri	Asterales	Directed
Archilochus alexandri	Dipsacales	Directed
Archilochus alexandri	Gentianales	Directed
Archilochus alexandri	Solanales	Directed
Artemisiospiza nevadensis	Boraginales	Directed
Artemisiospiza nevadensis	Poales	Directed
Auriparus flaviceps	Arecales	Directed
Auriparus flaviceps	Ranunculales	Directed
Auriparus flaviceps	Solanales	Directed
Auriparus flaviceps	Rosales	Directed
Auriparus flaviceps	Fabales	Directed
Baeolophus inornatus	Fagales	Directed
Baeolophus inornatus	Pinales	Directed
Baeolophus inornatus	Asterales	Directed
Baeolophus inornatus	Sapindales	Directed
Baeolophus inornatus	Malpighiales	Directed
Baeolophus ridgwayi	Fagales	Directed
Baeolophus ridgwayi	Pinales	Directed
Baeolophus ridgwayi	Asterales	Directed
Baeolophus ridgwayi	Sapindales	Directed
Baeolophus ridgwayi	Malpighiales	Directed
Callipepla californica	Apiales	Directed
Callipepla californica	Asterales	Directed
Callipepla californica	Boraginales	Directed
Callipepla californica	Brassicales	Directed
Callipepla californica	Caryophyllales	Directed
Callipepla californica	Dipsacales	Directed
Callipepla californica	Ericales	Directed
Callipepla californica	Fabales	Directed
Callipepla californica	Fagales	Directed
Callipepla californica	Gentianales	Directed
Callipepla californica	Geraniales	Directed
Callipepla californica	Lamiales	Directed
Callipepla californica	Liliales	Directed
Callipepla californica	Malpighiales	Directed
Callipepla californica	Malvales	Directed
Callipepla californica	Oxalidales	Directed
Callipepla californica	Poales	Directed
Callipepla californica	Proteales	Directed
Callipepla californica	Ranunculales	Directed
Callipepla californica	Rosales	Directed
Callipepla californica	Sapindales	Directed
Callipepla californica	Solanales	Directed
Callipepla californica	Vitales	Directed
Callipepla gambelii	Asterales	Directed
Callipepla gambelii	Brassicales	Directed
Callipepla gambelii	Caryophyllales	Directed
Callipepla gambelii	Ericales	Directed
Callipepla gambelii	Fabales	Directed
Callipepla gambelii	Geraniales	Directed
Callipepla gambelii	Lamiales	Directed
Callipepla gambelii	Malpighiales	Directed
Callipepla gambelii	Malvales	Directed
Callipepla gambelii	Poales	Directed
Callipepla gambelii	Rosales	Directed
Callipepla gambelii	Santalales	Directed
Callipepla gambelii	Sapindales	Directed
Calypte anna	Saxifragales	Directed
Calypte anna	Ericales	Directed
Calypte anna	Lamiales	Directed
Calypte anna	Myrtales	Directed
Calypte anna	Ranunculales	Directed
Calypte anna	Malvales	Directed
Calypte costae	Lamiales	Directed
Calypte costae	Solanales	Directed
Calypte costae	Zygophyllales	Directed
Calypte costae	Fabales	Directed
Calypte costae	Asparagales	Directed
Calypte costae	Ericales	Directed
Calypte costae	Gentianales	Directed
Calypte costae	Ranunculales	Directed
Calypte costae	Saxifragales	Directed
Calypte costae	Caryophyllales	Directed
Campylorhynchus brunneicapillus	Rosales	Directed
Cathartes aura	Vitales	Directed
Cathartes aura	Pinales	Directed
Catharus guttatus	Apiales	Directed
Catharus guttatus	Asparagales	Directed
Catharus guttatus	Caryophyllales	Directed
Catharus guttatus	Celastrales	Directed
Catharus guttatus	Cornales	Directed
Catharus guttatus	Dipsacales	Directed
Catharus guttatus	Ericales	Directed
Catharus guttatus	Fagales	Directed
Catharus guttatus	Gentianales	Directed
Catharus guttatus	Liliales	Directed
Catharus guttatus	Malpighiales	Directed
Catharus guttatus	Rosales	Directed
Catharus guttatus	Santalales	Directed
Catharus guttatus	Sapindales	Directed
Catharus guttatus	Saxifragales	Directed
Catharus guttatus	Solanales	Directed
Catharus guttatus	Vitales	Directed
Catharus guttatus	Pinales	Directed
Catharus ustulatus	Apiales	Directed
Catharus ustulatus	Asparagales	Directed
Catharus ustulatus	Asterales	Directed
Catharus ustulatus	Caryophyllales	Directed
Catharus ustulatus	Cornales	Directed
Catharus ustulatus	Dipsacales	Directed
Catharus ustulatus	Ericales	Directed
Catharus ustulatus	Gentianales	Directed
Catharus ustulatus	Geraniales	Directed
Catharus ustulatus	Liliales	Directed
Catharus ustulatus	Myrtales	Directed
Catharus ustulatus	Ranunculales	Directed
Catharus ustulatus	Rosales	Directed
Catharus ustulatus	Sapindales	Directed
Catharus ustulatus	Solanales	Directed
Catharus ustulatus	Vitales	Directed
Catharus ustulatus	Pinales	Directed
Certhia americana	Poales	Directed
Chamaea fasciata	Sapindales	Directed
Chondestes grammacus	Poales	Directed
Chondestes grammacus	Asterales	Directed
Chondestes grammacus	Caryophyllales	Directed
Colaptes auratus	Fagales	Directed
Colaptes auratus	Poales	Directed
Colaptes chrysoides	Fagales	Directed
Colaptes chrysoides	Poales	Directed
Columba livia	Brassicales	Directed
Columba livia	Caryophyllales	Directed
Columba livia	Fabales	Directed
Columba livia	Fagales	Directed
Columba livia	Gentianales	Directed
Columba livia	Poales	Directed
Columba livia	Ranunculales	Directed
Columba livia	Rosales	Directed
Columba livia	Sapindales	Directed
Columbina inca	Asterales	Directed
Columbina inca	Boraginales	Directed
Columbina inca	Brassicales	Directed
Columbina inca	Caryophyllales	Directed
Columbina inca	Commelinales	Directed
Columbina inca	Fabales	Directed
Columbina inca	Gentianales	Directed
Columbina inca	Geraniales	Directed
Columbina inca	Lamiales	Directed
Columbina inca	Malpighiales	Directed
Columbina inca	Malvales	Directed
Columbina inca	Myrtales	Directed
Columbina inca	Oxalidales	Directed
Columbina inca	Poales	Directed
Columbina inca	Ranunculales	Directed
Columbina inca	Rosales	Directed
Columbina inca	Sapindales	Directed
Columbina inca	Solanales	Directed
Corvus brachyrhynchos	Asterales	Directed
Corvus brachyrhynchos	Caryophyllales	Directed
Corvus brachyrhynchos	Malpighiales	Directed
Corvus brachyrhynchos	Poales	Directed
Corvus brachyrhynchos	Rosales	Directed
Corvus brachyrhynchos	Vitales	Directed
Corvus corax	Poales	Directed
Corvus corax	Pinales	Directed
Cyanocitta stelleri	Dipsacales	Directed
Cyanocitta stelleri	Fagales	Directed
Cyanocitta stelleri	Poales	Directed
Cyanocitta stelleri	Rosales	Directed
Cyanocitta stelleri	Vitales	Directed
Cyanocitta stelleri	Pinales	Directed
Dryobates pubescens	Asterales	Directed
Dryobates pubescens	Dipsacales	Directed
Dryobates pubescens	Ericales	Directed
Dryobates pubescens	Poales	Directed
Dryobates pubescens	Sapindales	Directed
Dryobates pubescens	Vitales	Directed
Dryobates scalaris	Sapindales	Directed
Eremophila alpestris	Asterales	Directed
Eremophila alpestris	Boraginales	Directed
Eremophila alpestris	Brassicales	Directed
Eremophila alpestris	Caryophyllales	Directed
Eremophila alpestris	Fabales	Directed
Eremophila alpestris	Poales	Directed
Euphagus cyanocephalus	Asterales	Directed
Euphagus cyanocephalus	Caryophyllales	Directed
Euphagus cyanocephalus	Commelinales	Directed
Euphagus cyanocephalus	Poales	Directed
Euphagus cyanocephalus	Rosales	Directed
Geococcyx californianus	Caryophyllales	Directed
Geococcyx californianus	Sapindales	Directed
Gymnorhinus cyanocephalus	Poales	Directed
Gymnorhinus cyanocephalus	Pinales	Directed
Haemorhous cassinii	Asterales	Directed
Haemorhous cassinii	Boraginales	Directed
Haemorhous cassinii	Brassicales	Directed
Haemorhous cassinii	Caryophyllales	Directed
Haemorhous cassinii	Geraniales	Directed
Haemorhous cassinii	Malpighiales	Directed
Haemorhous cassinii	Oxalidales	Directed
Haemorhous cassinii	Poales	Directed
Haemorhous cassinii	Sapindales	Directed
Haemorhous cassinii	Solanales	Directed
Haemorhous mexicanus	Asterales	Directed
Haemorhous mexicanus	Boraginales	Directed
Haemorhous mexicanus	Brassicales	Directed
Haemorhous mexicanus	Caryophyllales	Directed
Haemorhous mexicanus	Geraniales	Directed
Haemorhous mexicanus	Malpighiales	Directed
Haemorhous mexicanus	Oxalidales	Directed
Haemorhous mexicanus	Poales	Directed
Haemorhous mexicanus	Sapindales	Directed
Haemorhous mexicanus	Solanales	Directed
Icteria virens	Rosales	Directed
Icteria virens	Ericales	Directed
Icteria virens	Dipsacales	Directed
Icteria virens	Cornales	Directed
Icteria virens	Caryophyllales	Directed
Icteria virens	Vitales	Directed
Icterus bullockii	Dipsacales	Directed
Icterus bullockii	Rosales	Directed
Icterus cucullatus	Dipsacales	Directed
Icterus cucullatus	Rosales	Directed
Icterus parisorum	Dipsacales	Directed
Icterus parisorum	Rosales	Directed
Junco hyemalis	Asterales	Directed
Junco hyemalis	Brassicales	Directed
Junco hyemalis	Caryophyllales	Directed
Junco hyemalis	Fabales	Directed
Junco hyemalis	Geraniales	Directed
Junco hyemalis	Malpighiales	Directed
Junco hyemalis	Poales	Directed
Junco hyemalis	Sapindales	Directed
Junco hyemalis	Solanales	Directed
Loxia curvirostra	Asterales	Directed
Loxia curvirostra	Poales	Directed
Loxia curvirostra	Pinales	Directed
Meleagris gallopavo	Arecales	Directed
Meleagris gallopavo	Asparagales	Directed
Meleagris gallopavo	Asterales	Directed
Meleagris gallopavo	Boraginales	Directed
Meleagris gallopavo	Brassicales	Directed
Meleagris gallopavo	Caryophyllales	Directed
Meleagris gallopavo	Cornales	Directed
Meleagris gallopavo	Dipsacales	Directed
Meleagris gallopavo	Ericales	Directed
Meleagris gallopavo	Fabales	Directed
Meleagris gallopavo	Fagales	Directed
Meleagris gallopavo	Gentianales	Directed
Meleagris gallopavo	Geraniales	Directed
Meleagris gallopavo	Lamiales	Directed
Meleagris gallopavo	Liliales	Directed
Meleagris gallopavo	Malpighiales	Directed
Meleagris gallopavo	Malvales	Directed
Meleagris gallopavo	Myrtales	Directed
Meleagris gallopavo	Oxalidales	Directed
Meleagris gallopavo	Poales	Directed
Meleagris gallopavo	Ranunculales	Directed
Meleagris gallopavo	Rosales	Directed
Meleagris gallopavo	Sapindales	Directed
Meleagris gallopavo	Solanales	Directed
Meleagris gallopavo	Vitales	Directed
Meleagris gallopavo	Pinales	Directed
Melospiza melodia	Asterales	Directed
Melospiza melodia	Brassicales	Directed
Melospiza melodia	Caryophyllales	Directed
Melospiza melodia	Dipsacales	Directed
Melospiza melodia	Geraniales	Directed
Melospiza melodia	Lamiales	Directed
Melospiza melodia	Malpighiales	Directed
Melospiza melodia	Poales	Directed
Melospiza melodia	Rosales	Directed
Melospiza melodia	Sapindales	Directed
Melospiza melodia	Solanales	Directed
Melozone aberti	Fabales	Directed
Melozone crissalis	Asterales	Directed
Melozone crissalis	Boraginales	Directed
Melozone crissalis	Brassicales	Directed
Melozone crissalis	Caryophyllales	Directed
Melozone crissalis	Dipsacales	Directed
Melozone crissalis	Fabales	Directed
Melozone crissalis	Geraniales	Directed
Melozone crissalis	Lamiales	Directed
Melozone crissalis	Malpighiales	Directed
Melozone crissalis	Oxalidales	Directed
Melozone crissalis	Poales	Directed
Melozone crissalis	Ranunculales	Directed
Melozone crissalis	Rosales	Directed
Melozone crissalis	Sapindales	Directed
Melozone crissalis	Solanales	Directed
Mimus polyglottos	Arecales	Directed
Mimus polyglottos	Boraginales	Directed
Mimus polyglottos	Caryophyllales	Directed
Mimus polyglottos	Dipsacales	Directed
Mimus polyglottos	Gentianales	Directed
Mimus polyglottos	Lamiales	Directed
Mimus polyglottos	Malpighiales	Directed
Mimus polyglottos	Rosales	Directed
Mimus polyglottos	Sapindales	Directed
Mimus polyglottos	Solanales	Directed
Mimus polyglottos	Pinales	Directed
Molothrus ater	Asterales	Directed
Molothrus ater	Brassicales	Directed
Molothrus ater	Caryophyllales	Directed
Molothrus ater	Commelinales	Directed
Molothrus ater	Fabales	Directed
Molothrus ater	Lamiales	Directed
Molothrus ater	Malpighiales	Directed
Molothrus ater	Poales	Directed
Molothrus ater	Solanales	Directed
Molothrus ater	Vitales	Directed
Myadestes townsendi	Celastrales	Directed
Myadestes townsendi	Dipsacales	Directed
Myadestes townsendi	Ericales	Directed
Myadestes townsendi	Rosales	Directed
Myadestes townsendi	Sapindales	Directed
Myadestes townsendi	Pinales	Directed
Myiarchus cinerascens	Dipsacales	Directed
Myiarchus cinerascens	Solanales	Directed
Myiarchus cinerascens	Caryophyllales	Directed
Nucifraga columbiana	Pinales	Directed
Oreortyx pictus	Asterales	Directed
Oreortyx pictus	Caryophyllales	Directed
Oreortyx pictus	Dipsacales	Directed
Oreortyx pictus	Fabales	Directed
Oreortyx pictus	Fagales	Directed
Oreortyx pictus	Geraniales	Directed
Oreortyx pictus	Poales	Directed
Oreortyx pictus	Rosales	Directed
Oreortyx pictus	Sapindales	Directed
Oreortyx pictus	Solanales	Directed
Oreoscoptes montanus	Dipsacales	Directed
Oreoscoptes montanus	Rosales	Directed
Oreoscoptes montanus	Sapindales	Directed
Passer domesticus	Asterales	Directed
Passer domesticus	Caryophyllales	Directed
Passer domesticus	Malpighiales	Directed
Passer domesticus	Oxalidales	Directed
Passer domesticus	Poales	Directed
Passer domesticus	Rosales	Directed
Passerella iliaca	Boraginales	Directed
Passerella iliaca	Poales	Directed
Passerina amoena	Dipsacales	Directed
Passerina amoena	Rosales	Directed
Passerina caerulea	Poales	Directed
Passerina cyanea	Dipsacales	Directed
Passerina cyanea	Rosales	Directed
Patagioenas fasciata	Asparagales	Directed
Patagioenas fasciata	Cornales	Directed
Patagioenas fasciata	Dipsacales	Directed
Patagioenas fasciata	Ericales	Directed
Patagioenas fasciata	Fabales	Directed
Patagioenas fasciata	Fagales	Directed
Patagioenas fasciata	Poales	Directed
Patagioenas fasciata	Rosales	Directed
Patagioenas fasciata	Sapindales	Directed
Patagioenas fasciata	Vitales	Directed
Patagioenas fasciata	Pinales	Directed
Phainopepla nitens	Cupressales	Directed
Phainopepla nitens	Dipsacales	Directed
Phainopepla nitens	Rosales	Directed
Phainopepla nitens	Santalales	Directed
Phainopepla nitens	Sapindales	Directed
Phainopepla nitens	Solanales	Directed
Pheucticus melanocephalus	Asterales	Directed
Pheucticus melanocephalus	Caryophyllales	Directed
Pheucticus melanocephalus	Dipsacales	Directed
Pheucticus melanocephalus	Fabales	Directed
Pheucticus melanocephalus	Geraniales	Directed
Pheucticus melanocephalus	Malvales	Directed
Pheucticus melanocephalus	Poales	Directed
Pheucticus melanocephalus	Rosales	Directed
Pheucticus melanocephalus	Sapindales	Directed
Pheucticus melanocephalus	Solanales	Directed
Pipilo chlorurus	Fabales	Directed
Pipilo maculatus	Asterales	Directed
Pipilo maculatus	Caryophyllales	Directed
Pipilo maculatus	Dipsacales	Directed
Pipilo maculatus	Fabales	Directed
Pipilo maculatus	Geraniales	Directed
Pipilo maculatus	Lamiales	Directed
Pipilo maculatus	Malpighiales	Directed
Pipilo maculatus	Poales	Directed
Pipilo maculatus	Rosales	Directed
Pipilo maculatus	Sapindales	Directed
Pipilo maculatus	Solanales	Directed
Pipilo maculatus	Vitales	Directed
Piranga ludoviciana	Dipsacales	Directed
Piranga ludoviciana	Rosales	Directed
Poecile gambeli	Pinales	Directed
Pooecetes gramineus	Brassicales	Directed
Pooecetes gramineus	Caryophyllales	Directed
Pooecetes gramineus	Ericales	Directed
Pooecetes gramineus	Lamiales	Directed
Pooecetes gramineus	Malpighiales	Directed
Pooecetes gramineus	Oxalidales	Directed
Pooecetes gramineus	Poales	Directed
Quiscalus mexicanus	Poales	Directed
Quiscalus mexicanus	Rosales	Directed
Regulus calendula	Fagales	Directed
[truncated: 2,082 more rows]
